# Supplementary material for: Diaqua­bis­(2-oxo-2H-chromene-3-carboxyl­ato-κ2 O 2,O 3)cadmium
Source: Acta Crystallogr Sect E Struct Rep Online. 2010 Dec 24;67(Pt 1):m126. doi: 10.1107/S1600536810053523 (PMC3050216; doi:10.1107/S1600536810053523)
Supplement: Supplementary file 1 [file e-67-0m126-sup1.cif]

##############################################################################
###                                                                        ###
###        Electronic paper (Acta Crystallographica Section E)             ###
###                                                                        ###
##############################################################################
#                                                                            #
# This CIF contains the data in a paper accepted for publication in Acta     #
# Crystallographica Section E. It conforms to the requirements of Notes      #
# for Authors for Section E, and has been peer reviewed under the auspices   #
# of the IUCr Commission on Journals.                                        #
#                                                                            #
# Full details of the Crystallographic Information File format               #
# are given in the paper "The Crystallographic Information File (CIF):       #
# a New Standard Archive File for Crystallography" by S. R. Hall, F. H.      #
# Allen and I. D. Brown [Acta Cryst. (1991), A47, 655-685].                  #
#                                                                            #
# The current version of the core CIF dictionary is obtainable from          #
# ftp://ftp.iucr.org/pub/cif_core.dic. The current version number is 2.4.    #
#                                                                            #
# Software is freely available for graphical display of the structure(s) in  #
# this CIF.  For information consult the CIF home page http://www.iucr.org/  #
# cif/home.html                                                              #
#                                                                            #
# This file may be used for bona fide research purposes within the           #
# scientific community so long as proper attribution is given to the journal # 
# article from which it was obtained.                                        #
#                                                                            #
##############################################################################
                                             
data_global
_audit_creation_method     SHELXL-97
_journal_data_validation_number     ?
_journal_date_recd_electronic     2010-12-01
_journal_date_accepted     2010-12-20
_journal_name_full     'Acta Crystallographica, Section E'
_journal_year     2011
_journal_volume     67
_journal_issue      1
_journal_page_first     m126
_journal_page_last     m126
_journal_paper_category     QM
_journal_coeditor_code     ZL2335
_publ_contact_author_name     'Prof. Xie, Ya-Bo'
_publ_contact_author_address
;
College of Environmental and Energy Engineering
Beijing University of Technology
Beijing 100124
People's Republic of China
;
_publ_contact_author_email     'xieyabo@bjut.edu.cn'
_publ_contact_author_fax     '86-10-67391983'
_publ_contact_author_phone     '86-10-67392130'
_publ_section_title
;\
Diaquabis(2-oxo-2<i>H</i>-chromene-3-carboxylato-\k^2^<i>O</i>^2^,<i>O</i>^3^)\
cadmium
;
loop_
    _publ_author_name
    _publ_author_address
    'Cui, Yue'
;
College of Environmental and Energy Engineering
Beijing University of Technology
Beijing 100124
People's Republic of China
;
    'Gao, Qian'
;
College of Environmental and Energy Engineering
Beijing University of Technology
Beijing 100124
People's Republic of China
;
    'Wang, Huan-Huan'
;
College of Environmental and Energy Engineering
Beijing University of Technology
Beijing 100124
People's Republic of China
;
    'Wang, Lin'
;
College of Environmental and Energy Engineering
Beijing University of Technology
Beijing 100124
People's Republic of China
;
    'Xie, Ya-Bo'
;
College of Environmental and Energy Engineering
Beijing University of Technology
Beijing 100124
People's Republic of China
;
data_I
_chemical_name_systematic
;
Diaquabis(2-oxo-2<i>H</i>-chromene-3-carboxylato-
\k^2^<i>O</i>^2^,<i>O</i>^3^)cadmium
;
_chemical_name_common     ?
_chemical_formula_moiety     'C20 H14 Cd O10'
_chemical_formula_sum     'C20 H14 Cd O10'
_chemical_formula_iupac     '[Cd (C10 H5 O4)2 (H2 O)2]'
_chemical_formula_weight     526.72
_chemical_melting_point     ?
_symmetry_cell_setting     triclinic
_symmetry_space_group_name_H-M     'P -1'
_symmetry_space_group_name_Hall     '-P 1'
loop_
    _symmetry_equiv_pos_as_xyz
    'x, y, z'
    '-x, -y, -z'
_cell_length_a     6.6736(13)
_cell_length_b     6.8838(14)
_cell_length_c     10.477(2)
_cell_angle_alpha     93.37(3)
_cell_angle_beta     91.46(3)
_cell_angle_gamma     112.07(3)
_cell_volume     444.68(15)
_cell_formula_units_Z     1
_cell_measurement_reflns_used     2723
_cell_measurement_theta_min     3.20
_cell_measurement_theta_max     28.32
_cell_measurement_temperature     110(2)
_exptl_crystal_description     block
_exptl_crystal_colour     colorless
_exptl_crystal_size_max     0.20
_exptl_crystal_size_mid     0.15
_exptl_crystal_size_min     0.15
_exptl_crystal_density_diffrn     1.967
_exptl_crystal_density_meas     ?
_exptl_crystal_density_method     'not measured'
_exptl_crystal_F_000     262
_exptl_absorpt_coefficient_mu     1.292
_exptl_absorpt_correction_type     multi-scan
_exptl_absorpt_process_details     '(SADABS; Sheldrick, 2008<i>a</i>)'
_exptl_absorpt_correction_T_min     0.793
_exptl_absorpt_correction_T_max     0.824
_exptl_special_details
;
;
_diffrn_ambient_temperature     110(2)
_diffrn_radiation_type     MoK\a
_diffrn_radiation_wavelength     0.71073
_diffrn_radiation_source     'fine-focus sealed tube'
_diffrn_radiation_monochromator     graphite
_diffrn_measurement_device_type     'Bruker APEXII CCD'
_diffrn_measurement_method     '\f and \w'
_diffrn_detector_area_resol_mean     ?
_diffrn_reflns_number     2812
_diffrn_reflns_av_R_equivalents     0.0092
_diffrn_reflns_av_sigmaI/netI     0.0168
_diffrn_reflns_theta_min     3.20
_diffrn_reflns_theta_max     28.32
_diffrn_reflns_theta_full     25.00
_diffrn_measured_fraction_theta_max     0.927
_diffrn_measured_fraction_theta_full     0.981
_diffrn_reflns_limit_h_min     -8
_diffrn_reflns_limit_h_max     8
_diffrn_reflns_limit_k_min     -8
_diffrn_reflns_limit_k_max     8
_diffrn_reflns_limit_l_min     -13
_diffrn_reflns_limit_l_max     6
_diffrn_standards_number     0
_diffrn_standards_interval_count     ?
_diffrn_standards_interval_time     ?
_diffrn_standards_decay_%     ?
_refine_special_details
;
 Refinement of F^2^ against ALL reflections.  The weighted R-factor wR and
 goodness of fit S are based on F^2^, conventional R-factors R are based
 on F, with F set to zero for negative F^2^. The threshold expression of
 F^2^ > 2sigma(F^2^) is used only for calculating R-factors(gt) etc. and is
 not relevant to the choice of reflections for refinement.  R-factors based
 on F^2^ are statistically about twice as large as those based on F, and R-
 factors based on ALL data will be even larger.
;
_reflns_number_total     2040
_reflns_number_gt     2033
_reflns_threshold_expression     I>2sigma(I)
_refine_ls_structure_factor_coef     Fsqd
_refine_ls_matrix_type     full
_refine_ls_R_factor_all     0.0170
_refine_ls_R_factor_gt     0.0169
_refine_ls_wR_factor_gt     0.0451
_refine_ls_wR_factor_ref     0.0453
_refine_ls_goodness_of_fit_ref     1.119
_refine_ls_restrained_S_all     1.119
_refine_ls_number_reflns     2040
_refine_ls_number_parameters     142
_refine_ls_number_restraints     0
_refine_ls_hydrogen_treatment     constr
_refine_ls_weighting_scheme     calc
_refine_ls_weighting_details
         'calc w=1/[\s^2^(Fo^2^)+(0.0217P)^2^+0.3208P] where P=(Fo^2^+2Fc^2^)/3'
_atom_sites_solution_hydrogens     geom
_atom_sites_solution_primary     direct
_atom_sites_solution_secondary     difmap
_refine_ls_shift/su_max     0.000
_refine_ls_shift/su_mean     0.000
_refine_diff_density_max     0.421
_refine_diff_density_min     -0.444
_refine_ls_extinction_method     none
_refine_ls_extinction_coef     ?
loop_
    _atom_type_symbol
    _atom_type_description
    _atom_type_scat_dispersion_real
    _atom_type_scat_dispersion_imag
    _atom_type_scat_source
    'C' 'C' 0.0033 0.0016
                         'International Tables Vol C Tables 4.2.6.8 and 6.1.1.4'
    'H' 'H' 0.0000 0.0000
                         'International Tables Vol C Tables 4.2.6.8 and 6.1.1.4'
    'Cd' 'Cd' -0.8075 1.2024
                         'International Tables Vol C Tables 4.2.6.8 and 6.1.1.4'
    'N' 'N' 0.0061 0.0033
                         'International Tables Vol C Tables 4.2.6.8 and 6.1.1.4'
    'O' 'O' 0.0106 0.0060
                         'International Tables Vol C Tables 4.2.6.8 and 6.1.1.4'
_computing_data_collection     'APEX2 (Bruker, 2008)'
_computing_cell_refinement     'SAINT (Bruker, 2008)'
_computing_data_reduction     'SAINT (Bruker, 2008)'
_computing_structure_solution     'SHELXS97 (Sheldrick, 2008<i>b</i>)'
_computing_structure_refinement     'SHELXL97 (Sheldrick, 2008<i>b</i>)'
_computing_molecular_graphics     'SHELXTL (Sheldrick, 2008<i>b</i>)'
_computing_publication_material     'SHELXL97 (Sheldrick, 2008<i>b</i>)'
loop_
    _atom_site_type_symbol
    _atom_site_label
    _atom_site_fract_x
    _atom_site_fract_y
    _atom_site_fract_z
    _atom_site_U_iso_or_equiv
    _atom_site_adp_type
    _atom_site_calc_flag
    _atom_site_refinement_flags
    _atom_site_occupancy
    _atom_site_disorder_assembly
    _atom_site_disorder_group
    Cd Cd1 1.0000 0.5000 0.0000 0.01268(6) Uani d S 1 . .
    O O1 0.79598(18) 0.30467(18) 0.37932(11) 0.0144(2) Uani d . 1 . .
    O O1W 1.00099(19) 0.79679(19) 0.10974(11) 0.0163(2) Uani d . 1 . .
    H H1WA 0.8758 0.7921 0.0875 0.024 Uiso d R 1 . .
    H H1WB 1.1256 0.8837 0.0939 0.024 Uiso d R 1 . .
    O O2 0.93465(18) 0.33456(19) 0.19160(11) 0.0165(2) Uani d . 1 . .
    O O3 0.64486(18) 0.35849(19) -0.01845(11) 0.0161(2) Uani d . 1 . .
    O O4 0.31702(18) 0.12595(19) 0.01275(11) 0.0164(2) Uani d . 1 . .
    C C1 0.6758(3) 0.2758(3) 0.59042(16) 0.0170(3) Uani d . 1 . .
    H H1A 0.8180 0.2975 0.6218 0.020 Uiso calc R 1 . .
    C C2 0.5088(3) 0.2453(3) 0.67327(16) 0.0186(3) Uani d . 1 . .
    H H2A 0.5371 0.2462 0.7627 0.022 Uiso calc R 1 . .
    C C3 0.2996(3) 0.2132(3) 0.62646(16) 0.0192(3) Uani d . 1 . .
    H H3A 0.1869 0.1917 0.6841 0.023 Uiso calc R 1 . .
    C C4 0.2562(3) 0.2127(3) 0.49686(16) 0.0162(3) Uani d . 1 . .
    H H4A 0.1144 0.1926 0.4657 0.019 Uiso calc R 1 . .
    C C5 0.4221(3) 0.2421(2) 0.41095(15) 0.0137(3) Uani d . 1 . .
    C C6 0.6282(3) 0.2734(2) 0.46024(15) 0.0138(3) Uani d . 1 . .
    C C7 0.3889(3) 0.2351(2) 0.27516(15) 0.0131(3) Uani d . 1 . .
    H H7A 0.2487 0.2123 0.2398 0.016 Uiso calc R 1 . .
    C C8 0.5526(3) 0.2604(2) 0.19545(15) 0.0123(3) Uani d . 1 . .
    C C9 0.7689(3) 0.3026(2) 0.24937(15) 0.0127(3) Uani d . 1 . .
    C C10 0.5040(3) 0.2474(2) 0.05228(15) 0.0127(3) Uani d . 1 . .
loop_
    _atom_site_aniso_label
    _atom_site_aniso_U_11
    _atom_site_aniso_U_22
    _atom_site_aniso_U_33
    _atom_site_aniso_U_12
    _atom_site_aniso_U_13
    _atom_site_aniso_U_23
    Cd1 0.00892(8) 0.01495(9) 0.01174(9) 0.00156(6) 0.00160(5) 0.00172(5)
    O1 0.0121(5) 0.0186(6) 0.0118(5) 0.0048(4) 0.0005(4) 0.0029(4)
    O1W 0.0119(5) 0.0180(6) 0.0174(6) 0.0038(4) 0.0014(4) 0.0014(4)
    O2 0.0116(5) 0.0228(6) 0.0155(6) 0.0062(5) 0.0023(4) 0.0057(4)
    O3 0.0111(5) 0.0209(6) 0.0138(5) 0.0027(5) 0.0006(4) 0.0037(4)
    O4 0.0109(5) 0.0179(6) 0.0164(5) 0.0010(4) -0.0018(4) 0.0020(4)
    C1 0.0190(8) 0.0147(7) 0.0158(8) 0.0048(6) -0.0011(6) 0.0018(6)
    C2 0.0285(9) 0.0148(7) 0.0119(7) 0.0072(7) 0.0018(6) 0.0015(6)
    C3 0.0242(9) 0.0162(8) 0.0168(8) 0.0068(7) 0.0083(6) 0.0019(6)
    C4 0.0158(7) 0.0147(7) 0.0176(8) 0.0048(6) 0.0036(6) 0.0021(6)
    C5 0.0155(7) 0.0107(7) 0.0140(7) 0.0037(6) 0.0016(6) 0.0012(5)
    C6 0.0155(7) 0.0108(7) 0.0143(7) 0.0037(6) 0.0036(6) 0.0018(5)
    C7 0.0116(7) 0.0126(7) 0.0147(7) 0.0041(6) 0.0005(6) 0.0020(5)
    C8 0.0119(7) 0.0117(7) 0.0129(7) 0.0037(6) 0.0005(5) 0.0018(5)
    C9 0.0132(7) 0.0118(7) 0.0124(7) 0.0037(6) -0.0005(5) 0.0020(5)
    C10 0.0114(7) 0.0138(7) 0.0133(7) 0.0055(6) -0.0002(5) 0.0006(5)
_geom_special_details
;
 All esds (except the esd in the dihedral angle between two l.s. planes)
 are estimated using the full covariance matrix.  The cell esds are taken
 into account individually in the estimation of esds in distances, angles
 and torsion angles; correlations between esds in cell parameters are only
 used when they are defined by crystal symmetry.  An approximate (isotropic)
 treatment of cell esds is used for estimating esds involving l.s. planes.
;
loop_
    _geom_bond_atom_site_label_1
    _geom_bond_atom_site_label_2
    _geom_bond_site_symmetry_2
    _geom_bond_distance
    _geom_bond_publ_flag
    Cd1 O3 2_765 2.1961(13) ?
    Cd1 O3 . 2.1961(13) ?
    Cd1 O1W . 2.2824(13) ?
    Cd1 O1W 2_765 2.2824(13) ?
    Cd1 O2 2_765 2.3360(13) ?
    Cd1 O2 . 2.3360(13) ?
    O1 C9 . 1.3673(19) ?
    O1 C6 . 1.3810(19) ?
    O1W H1WA . 0.8500 ?
    O1W H1WB . 0.8500 ?
    O2 C9 . 1.227(2) ?
    O3 C10 . 1.257(2) ?
    O4 C10 . 1.256(2) ?
    C1 C6 . 1.390(2) ?
    C1 C2 . 1.391(2) ?
    C1 H1A . 0.9500 ?
    C2 C3 . 1.400(3) ?
    C2 H2A . 0.9500 ?
    C3 C4 . 1.381(2) ?
    C3 H3A . 0.9500 ?
    C4 C5 . 1.407(2) ?
    C4 H4A . 0.9500 ?
    C5 C6 . 1.390(2) ?
    C5 C7 . 1.430(2) ?
    C7 C8 . 1.357(2) ?
    C7 H7A . 0.9500 ?
    C8 C9 . 1.453(2) ?
    C8 C10 . 1.517(2) ?
loop_
    _geom_angle_atom_site_label_1
    _geom_angle_atom_site_label_2
    _geom_angle_atom_site_label_3
    _geom_angle_site_symmetry_1
    _geom_angle_site_symmetry_3
    _geom_angle
    _geom_angle_publ_flag
    O3 Cd1 O3 2_765 . 180.0 ?
    O3 Cd1 O1W 2_765 . 87.17(5) ?
    O3 Cd1 O1W . . 92.83(5) ?
    O3 Cd1 O1W 2_765 2_765 92.83(5) ?
    O3 Cd1 O1W . 2_765 87.17(5) ?
    O1W Cd1 O1W . 2_765 180.00(5) ?
    O3 Cd1 O2 2_765 2_765 81.00(5) ?
    O3 Cd1 O2 . 2_765 99.00(5) ?
    O1W Cd1 O2 . 2_765 91.77(5) ?
    O1W Cd1 O2 2_765 2_765 88.23(5) ?
    O3 Cd1 O2 2_765 . 99.00(5) ?
    O3 Cd1 O2 . . 81.00(5) ?
    O1W Cd1 O2 . . 88.23(5) ?
    O1W Cd1 O2 2_765 . 91.77(5) ?
    O2 Cd1 O2 2_765 . 180.00(3) ?
    C9 O1 C6 . . 122.72(13) ?
    Cd1 O1W H1WA . . 100.6 ?
    Cd1 O1W H1WB . . 100.5 ?
    H1WA O1W H1WB . . 130.4 ?
    C9 O2 Cd1 . . 123.19(11) ?
    C10 O3 Cd1 . . 132.88(11) ?
    C6 C1 C2 . . 117.96(16) ?
    C6 C1 H1A . . 121.0 ?
    C2 C1 H1A . . 121.0 ?
    C1 C2 C3 . . 120.77(15) ?
    C1 C2 H2A . . 119.6 ?
    C3 C2 H2A . . 119.6 ?
    C4 C3 C2 . . 120.30(16) ?
    C4 C3 H3A . . 119.8 ?
    C2 C3 H3A . . 119.8 ?
    C3 C4 C5 . . 120.02(16) ?
    C3 C4 H4A . . 120.0 ?
    C5 C4 H4A . . 120.0 ?
    C6 C5 C4 . . 118.38(15) ?
    C6 C5 C7 . . 118.06(14) ?
    C4 C5 C7 . . 123.54(15) ?
    O1 C6 C5 . . 120.21(14) ?
    O1 C6 C1 . . 117.23(15) ?
    C5 C6 C1 . . 122.57(15) ?
    C8 C7 C5 . . 121.68(15) ?
    C8 C7 H7A . . 119.2 ?
    C5 C7 H7A . . 119.2 ?
    C7 C8 C9 . . 119.32(14) ?
    C7 C8 C10 . . 118.64(14) ?
    C9 C8 C10 . . 122.04(14) ?
    O2 C9 O1 . . 114.46(14) ?
    O2 C9 C8 . . 127.61(15) ?
    O1 C9 C8 . . 117.92(14) ?
    O4 C10 O3 . . 124.02(15) ?
    O4 C10 C8 . . 115.83(14) ?
    O3 C10 C8 . . 120.11(14) ?
loop_
    _geom_torsion_atom_site_label_1
    _geom_torsion_atom_site_label_2
    _geom_torsion_atom_site_label_3
    _geom_torsion_atom_site_label_4
    _geom_torsion_site_symmetry_1
    _geom_torsion_site_symmetry_2
    _geom_torsion_site_symmetry_3
    _geom_torsion_site_symmetry_4
    _geom_torsion
    _geom_torsion_publ_flag
    O3 Cd1 O2 C9 2_765 . . . 151.16(12) ?
    O3 Cd1 O2 C9 . . . . -28.84(12) ?
    O1W Cd1 O2 C9 . . . . 64.31(13) ?
    O1W Cd1 O2 C9 2_765 . . . -115.69(13) ?
    O1W Cd1 O3 C10 . . . . -87.46(15) ?
    O1W Cd1 O3 C10 2_765 . . . 92.54(15) ?
    O2 Cd1 O3 C10 2_765 . . . -179.70(15) ?
    O2 Cd1 O3 C10 . . . . 0.30(15) ?
    C6 C1 C2 C3 . . . . 0.0(2) ?
    C1 C2 C3 C4 . . . . -0.4(3) ?
    C2 C3 C4 C5 . . . . 0.7(2) ?
    C3 C4 C5 C6 . . . . -0.7(2) ?
    C3 C4 C5 C7 . . . . 177.35(15) ?
    C9 O1 C6 C5 . . . . -1.3(2) ?
    C9 O1 C6 C1 . . . . 178.95(14) ?
    C4 C5 C6 O1 . . . . -179.43(14) ?
    C7 C5 C6 O1 . . . . 2.4(2) ?
    C4 C5 C6 C1 . . . . 0.3(2) ?
    C7 C5 C6 C1 . . . . -177.83(14) ?
    C2 C1 C6 O1 . . . . 179.78(14) ?
    C2 C1 C6 C5 . . . . 0.0(2) ?
    C6 C5 C7 C8 . . . . -0.7(2) ?
    C4 C5 C7 C8 . . . . -178.75(15) ?
    C5 C7 C8 C9 . . . . -2.1(2) ?
    C5 C7 C8 C10 . . . . 178.98(14) ?
    Cd1 O2 C9 O1 . . . . -149.14(10) ?
    Cd1 O2 C9 C8 . . . . 32.0(2) ?
    C6 O1 C9 O2 . . . . 179.45(13) ?
    C6 O1 C9 C8 . . . . -1.5(2) ?
    C7 C8 C9 O2 . . . . -177.95(16) ?
    C10 C8 C9 O2 . . . . 0.9(3) ?
    C7 C8 C9 O1 . . . . 3.2(2) ?
    C10 C8 C9 O1 . . . . -177.92(13) ?
    Cd1 O3 C10 O4 . . . . -156.56(12) ?
    Cd1 O3 C10 C8 . . . . 25.5(2) ?
    C7 C8 C10 O4 . . . . -31.7(2) ?
    C9 C8 C10 O4 . . . . 149.44(15) ?
    C7 C8 C10 O3 . . . . 146.42(16) ?
    C9 C8 C10 O3 . . . . -32.5(2) ?
loop_
    _geom_hbond_atom_site_label_D
    _geom_hbond_atom_site_label_H
    _geom_hbond_atom_site_label_A
    _geom_hbond_site_symmetry_A
    _geom_hbond_distance_DH
    _geom_hbond_distance_HA
    _geom_hbond_distance_DA
    _geom_hbond_angle_DHA
    O1W H1WA O4 2_665 0.85 1.90 2.6877(18) 153
    O1W H1WB O4 1_665 0.85 1.94 2.721(2) 153
