# Supplementary material for: Diaqua­bis­(2-oxo-2H-chromene-3-carboxyl­ato-κ2 O 2,O 3)cadmium
Source: Acta Crystallogr Sect E Struct Rep Online. 2010 Dec 24;67(Pt 1):m126. doi: 10.1107/S1600536810053523 (PMC3050216; doi:10.1107/S1600536810053523)
Supplement: Supplementary file 2 [file e-67-0m126-Isup2.hkl]

# 
# h,k,l, Fc-squared, Fo-squared, sigma(Fo-squared) and status flag 
# 
data_I
_shelx_title ' 1 in P1                     New: P-1' 
_shelx_refln_list_code          4 
_shelx_F_calc_maximum      125.74 
_exptl_crystal_F_000       261.98 
_reflns_d_resolution_high  0.7491 
 
loop_ 
 _symmetry_equiv_pos_as_xyz 
 'x, y, z' 
 '-x, -y, -z' 
 
_cell_length_a     6.6736 
_cell_length_b     6.8838 
_cell_length_c    10.4770 
_cell_angle_alpha  93.370 
_cell_angle_beta   91.460 
_cell_angle_gamma 112.070 
 
_shelx_F_squared_multiplier     1.000 
 
loop_ 
 _refln_index_h 
 _refln_index_k 
 _refln_index_l 
 _refln_F_squared_calc 
 _refln_F_squared_meas 
 _refln_F_squared_sigma 
 _refln_observed_status 
   1   0   0        6.35        3.09      0.29 o 
   2   0   0     1435.65     1510.86     14.28 o 
   3   0   0     2927.76     3121.32     52.93 o 
   4   0   0     1416.82     1420.11     14.52 o 
   5   0   0      705.28      692.72     14.80 o 
   6   0   0      700.75      692.83      8.86 o 
   7   0   0      108.29      103.80      4.71 o 
   8   0   0      259.29      257.65      8.39 o 
  -8   1   0       12.09        6.33      1.91 o 
  -7   1   0      307.37      313.09      5.38 o 
  -6   1   0      874.30      895.59     10.65 o 
  -5   1   0      964.17      992.52     11.09 o 
  -4   1   0      406.86      387.46      5.85 o 
  -3   1   0     1670.71     1728.28     13.37 o 
  -2   1   0     2685.30     2697.16     20.42 o 
  -1   1   0     3578.21     3304.09     42.11 o 
   0   1   0     2441.95     2341.51     30.18 o 
   1   1   0      875.20      874.65      8.42 o 
   2   1   0      818.25      847.60     11.12 o 
   3   1   0      403.03      374.23      5.01 o 
   4   1   0      728.15      755.35      8.74 o 
   5   1   0      646.45      675.47      8.98 o 
   6   1   0       61.45       67.68      2.23 o 
   7   1   0       21.59       17.52      2.50 o 
  -8   2   0       52.25       56.54      3.68 o 
  -7   2   0      671.85      673.04      8.99 o 
  -6   2   0      662.93      654.63      8.38 o 
  -5   2   0      346.86      350.46      5.07 o 
  -4   2   0      862.42      884.75      7.62 o 
  -3   2   0      920.83      910.91      7.58 o 
  -2   2   0      239.48      194.79      2.10 o 
  -1   2   0    15810.79    14722.79    181.83 o 
   0   2   0     5290.45     5613.80     70.82 o 
   1   2   0      271.36      271.53      6.99 o 
   2   2   0     1409.88     1438.60     14.50 o 
   3   2   0      665.31      647.11      7.52 o 
   4   2   0       37.80       38.80      2.50 o 
   5   2   0      317.61      321.19      5.20 o 
   6   2   0      153.78      159.19      5.30 o 
   7   2   0      243.97      263.54      8.39 o 
  -8   3   0      743.99      758.67     15.46 o 
  -7   3   0      548.91      533.42      7.61 o 
  -6   3   0      723.84      737.70      9.13 o 
  -5   3   0      369.23      367.23      5.19 o 
  -4   3   0     1461.32     1513.24     15.13 o 
  -3   3   0     1872.84     1911.72     18.16 o 
  -2   3   0     1514.73     1505.26     19.88 o 
  -1   3   0      868.43      821.34     10.01 o 
   0   3   0      595.89      560.94      8.54 o 
   1   3   0     1223.26     1256.10     12.49 o 
   2   3   0     1025.66     1030.93     10.87 o 
   3   3   0      738.77      749.01     15.46 o 
   4   3   0      706.55      722.09      8.92 o 
   5   3   0      211.87      220.76      4.34 o 
   6   3   0      317.08      315.51      8.83 o 
  -8   4   0      602.47      602.00      8.72 o 
  -7   4   0      415.74      429.88      6.60 o 
  -6   4   0      112.86      111.61      2.81 o 
  -5   4   0      503.76      503.67      9.13 o 
  -4   4   0     1221.80     1214.78     17.52 o 
  -3   4   0      309.79      304.61      5.74 o 
  -2   4   0     1914.15     1997.29     26.35 o 
  -1   4   0      515.78      630.28      9.86 o 
   0   4   0     2600.49     2647.45     34.60 o 
   1   4   0     1274.62     1273.64     12.96 o 
   2   4   0      951.41      951.07     10.46 o 
   3   4   0      124.38      127.44      2.81 o 
   4   4   0      683.19      698.08     19.73 o 
   5   4   0      519.68      514.86     10.31 o 
  -8   5   0        6.85        6.48      1.47 o 
  -7   5   0      168.10      164.16      5.15 o 
  -6   5   0       67.33       69.64      3.09 o 
  -5   5   0      325.19      321.55      6.92 o 
  -4   5   0      245.06      241.16      5.45 o 
  -3   5   0      137.84      132.36      3.68 o 
  -2   5   0      139.26      138.98      3.68 o 
  -1   5   0      321.84      339.68      4.68 o 
   0   5   0      729.71      724.80     11.78 o 
   1   5   0      547.72      535.03      9.57 o 
   2   5   0      205.95      199.35      5.15 o 
   3   5   0      301.83      297.11      6.92 o 
   4   5   0      183.90      190.37      5.59 o 
  -8   6   0       81.85       86.42      3.98 o 
  -7   6   0       41.57       38.87      2.65 o 
  -6   6   0      266.28      256.47      6.48 o 
  -5   6   0      699.45      668.86     11.93 o 
  -4   6   0      125.06      117.64      3.83 o 
  -3   6   0      383.59      358.50      7.21 o 
  -2   6   0      140.87      120.87      3.68 o 
  -1   6   0     2553.50     2554.26     34.45 o 
   0   6   0      116.70      118.37      3.83 o 
   1   6   0      572.33      559.17     10.60 o 
   2   6   0      112.80      109.10      3.98 o 
   3   6   0      468.17      477.61     10.01 o 
  -7   7   0      177.02      182.42      5.89 o 
  -6   7   0      349.98      361.89      8.39 o 
  -5   7   0      275.87      270.46      6.92 o 
  -4   7   0      347.29      322.87      7.36 o 
  -3   7   0      429.53      416.51      8.54 o 
  -2   7   0      585.27      563.00     10.45 o 
  -1   7   0      591.69      583.91     10.75 o 
   0   7   0      356.09      344.51      7.95 o 
   1   7   0      148.89      147.96      5.01 o 
   2   7   0      285.56      286.21      7.51 o 
  -6   8   0      274.61      263.39      7.36 o 
  -5   8   0       37.41       41.37      2.65 o 
  -4   8   0      110.56      106.74      4.12 o 
  -3   8   0      278.05      281.79      7.07 o 
  -2   8   0      777.64      732.75     13.40 o 
  -1   8   0       96.18       80.09      3.53 o 
   0   8   0      383.16      369.98      8.54 o 
   0  -8   1      297.76      301.38      7.51 o 
   1  -8   1      202.38      191.54      5.74 o 
   2  -8   1        4.14        4.86      1.18 o 
   3  -8   1      135.19      132.06      4.56 o 
   4  -8   1      564.86      538.71     10.89 o 
   5  -8   1       46.18       51.24      3.09 o 
   6  -8   1      227.95      212.45      6.48 o 
  -2  -7   1      400.72      390.89      8.98 o 
  -1  -7   1      163.23      170.49      5.30 o 
   0  -7   1      347.05      351.73      7.66 o 
   1  -7   1      140.48      131.03      4.12 o 
   2  -7   1      605.73      572.72     10.60 o 
   3  -7   1      453.87      432.41      8.83 o 
   4  -7   1      531.44      512.06     10.01 o 
   5  -7   1      390.18      374.99      8.39 o 
   6  -7   1      224.96      214.95      6.18 o 
   7  -7   1      308.21      299.61      7.95 o 
  -3  -6   1      329.89      334.06      7.80 o 
  -2  -6   1       90.45       90.25      3.53 o 
  -1  -6   1      565.02      564.47     10.45 o 
   0  -6   1      328.62      315.95      6.92 o 
   1  -6   1       12.99       13.54      1.47 o 
   2  -6   1     1175.42     1151.47     17.37 o 
   3  -6   1     1345.93     1312.54     19.43 o 
   4  -6   1        0.91        1.47      0.74 o 
   5  -6   1      509.19      500.57      9.72 o 
   6  -6   1      266.88      274.73      6.92 o 
   7  -6   1      123.12      124.55      4.71 o 
   8  -6   1      196.85      193.75      6.33 o 
  -4  -5   1      843.71      840.52     14.43 o 
  -3  -5   1      391.92      382.06      8.10 o 
  -2  -5   1      151.87      145.17      4.27 o 
  -1  -5   1      431.21      425.49      8.10 o 
   0  -5   1      467.61      451.99      8.24 o 
   1  -5   1     1252.01     1278.09     18.11 o 
   2  -5   1      485.95      472.60      8.24 o 
   3  -5   1      436.77      429.32      7.80 o 
   5  -5   1      229.37      220.99      5.59 o 
   6  -5   1      218.33      208.03      5.74 o 
   7  -5   1      170.55      178.15      5.45 o 
   8  -5   1       86.68       86.42      3.98 o 
  -5  -4   1      322.09      351.14      9.13 o 
  -4  -4   1     1260.87     1281.00     14.27 o 
  -3  -4   1      338.18      354.30      5.45 o 
  -2  -4   1     1255.04     1274.24     13.36 o 
  -1  -4   1     1267.99     1285.55     13.11 o 
   0  -4   1      476.05      432.11      7.36 o 
   1  -4   1     4243.55     4236.34     53.30 o 
   2  -4   1     1908.04     1786.02     23.85 o 
   3  -4   1       63.83       90.10      2.80 o 
   4  -4   1     1672.31     1807.81     24.88 o 
   5  -4   1      832.80      855.69     13.69 o 
   6  -4   1      202.47      208.47      5.45 o 
   7  -4   1      310.08      323.46      7.66 o 
   8  -4   1      202.41      199.05      6.04 o 
  -6  -3   1      180.45      181.24      6.48 o 
  -5  -3   1     1677.93     1679.93     18.13 o 
  -4  -3   1      326.60      316.70      5.01 o 
  -3  -3   1      434.92      434.67      5.80 o 
  -2  -3   1      948.27      974.93     10.34 o 
  -1  -3   1     1556.17     1621.53     16.27 o 
   0  -3   1     2096.80     2167.78     27.97 o 
   1  -3   1      282.56      238.36      4.27 o 
   3  -3   1      517.80      502.78      8.10 o 
   4  -3   1      825.64      835.67     12.81 o 
   5  -3   1      410.23      414.57     10.09 o 
   6  -3   1      394.38      386.63      5.86 o 
   7  -3   1      383.32      367.66      8.02 o 
   8  -3   1      141.06      136.77      4.27 o 
  -7  -2   1      298.27      307.71      9.13 o 
  -6  -2   1      235.42      252.20      7.66 o 
  -5  -2   1     1013.63     1037.49     11.95 o 
  -4  -2   1       15.00       16.59      2.50 o 
  -3  -2   1      393.33      379.43      5.01 o 
  -2  -2   1      986.78      975.42      8.02 o 
  -1  -2   1      168.41      123.08      2.65 o 
   0  -2   1     1484.87     1566.51     20.17 o 
   1  -2   1        1.60       -0.44      0.44 o 
   2  -2   1      618.15      676.66      9.57 o 
   3  -2   1     2868.70     2954.65     27.45 o 
   4  -2   1      860.77      792.47     12.15 o 
   5  -2   1      116.85      118.81      2.64 o 
   6  -2   1      305.31      306.72      6.92 o 
   7  -2   1      469.76      459.36      6.98 o 
   8  -2   1      259.33      267.08      9.64 o 
  -7  -1   1      597.35      619.98     13.84 o 
  -6  -1   1      824.01      805.04     15.61 o 
  -5  -1   1       13.54       14.71      1.00 o 
  -4  -1   1      845.79      877.38     12.81 o 
  -3  -1   1      902.30      925.05      7.62 o 
  -2  -1   1     1620.68     1667.04     12.72 o 
  -1  -1   1     1380.64     1365.92     27.83 o 
   0  -1   1      150.26      129.80      1.46 o 
   1  -1   1     3017.90     2868.74     37.40 o 
   2  -1   1     2523.12     2474.44     25.62 o 
   3  -1   1     3184.82     3331.28     30.87 o 
   4  -1   1      922.82      916.88      9.97 o 
   5  -1   1      864.92      892.54     10.27 o 
   6  -1   1      986.87      942.83     11.19 o 
   7  -1   1      287.72      287.37      5.20 o 
   8  -1   1      502.43      518.68     12.37 o 
  -8   0   1      437.14      447.72     11.63 o 
  -7   0   1      170.79      165.48      6.18 o 
  -6   0   1      862.61      859.75     10.35 o 
  -5   0   1       57.16       54.42      1.73 o 
  -4   0   1      866.44      902.10     11.56 o 
  -3   0   1     3014.97     3093.07     30.70 o 
  -2   0   1     2023.20     2098.73     26.65 o 
  -1   0   1     1463.36     1513.12     13.82 o 
   1   0   1     5437.92     5041.15     48.29 o 
   2   0   1     7818.10     7730.37     82.15 o 
   3   0   1     1764.50     1780.88     34.67 o 
   4   0   1      863.52      921.55     10.16 o 
   5   0   1      800.83      791.38      9.43 o 
   6   0   1     1103.09     1063.92     13.99 o 
   7   0   1      355.86      353.15      6.04 o 
   8   0   1      137.85      128.68      5.74 o 
  -8   1   1      346.57      362.18     10.01 o 
  -7   1   1       27.71       27.97      2.94 o 
  -6   1   1        3.68        2.58      0.60 o 
  -5   1   1     1649.53     1632.16     16.68 o 
  -4   1   1      398.47      406.28      6.58 o 
  -3   1   1      917.06      870.30      7.17 o 
  -2   1   1      866.27      868.79      6.93 o 
  -1   1   1      633.96      638.91     15.61 o 
   0   1   1     4453.04     4489.72     56.98 o 
   1   1   1     1541.39     1522.78     20.76 o 
   2   1   1     1913.31     2001.89     38.79 o 
   3   1   1      248.10      216.26      3.31 o 
   4   1   1      413.91      433.54      5.80 o 
   5   1   1      695.98      715.46     12.66 o 
   6   1   1       93.52      106.99      2.87 o 
   7   1   1      173.35      175.15      4.06 o 
  -8   2   1       20.14       22.08      2.80 o 
  -7   2   1      492.14      496.16     11.19 o 
  -6   2   1      178.30      169.46      3.43 o 
  -5   2   1      943.67      962.19     10.67 o 
  -4   2   1     1799.34     1814.07     14.40 o 
  -3   2   1     1272.26     1286.25     13.41 o 
  -2   2   1       97.74       86.60      1.21 o 
  -1   2   1     3149.91     3107.99     27.93 o 
   0   2   1     7084.75     7233.55    134.79 o 
   1   2   1      537.11      486.03      5.31 o 
   2   2   1      202.15      187.71      2.86 o 
   3   2   1      843.67      902.62      9.88 o 
   4   2   1      257.38      251.57      4.15 o 
   5   2   1      540.58      528.30     13.69 o 
   6   2   1      131.37      129.96      3.35 o 
   7   2   1       57.11       53.15      3.68 o 
  -8   3   1       49.08       47.85      3.39 o 
  -7   3   1      427.96      434.02      6.56 o 
  -6   3   1     2859.96     2867.80     28.04 o 
  -5   3   1      316.19      329.27      3.83 o 
  -4   3   1     1357.80     1399.95     11.52 o 
  -3   3   1     1988.91     2072.47     16.08 o 
  -2   3   1     2316.09     2225.68     20.70 o 
  -1   3   1     3601.21     3467.67     31.80 o 
   0   3   1      854.20      784.90      8.17 o 
   1   3   1     1302.13     1360.16     13.32 o 
   2   3   1      403.82      407.46      5.59 o 
   3   3   1      652.22      682.68      8.17 o 
   4   3   1      875.37      861.27     10.24 o 
   5   3   1      227.53      227.81      4.46 o 
   6   3   1      255.75      247.40      4.97 o 
  -8   4   1      509.64      509.41     11.63 o 
  -7   4   1      355.58      368.33      5.91 o 
  -6   4   1      624.86      630.45      8.10 o 
  -5   4   1      437.28      437.55      4.81 o 
  -4   4   1      692.65      718.83      8.26 o 
  -3   4   1       55.41       45.74      1.34 o 
  -2   4   1     1708.78     1713.96     16.63 o 
  -1   4   1     1799.40     1833.62     17.79 o 
   0   4   1      203.64      232.62      4.86 o 
   1   4   1      273.36      266.19      5.59 o 
   2   4   1     1384.60     1428.55     20.61 o 
   3   4   1       96.27       98.64      3.53 o 
   4   4   1      362.10      357.03      7.95 o 
   5   4   1      212.03      213.48      6.18 o 
  -7   5   1      735.32      728.19     13.10 o 
  -6   5   1       35.43       39.16      2.21 o 
  -5   5   1      352.36      352.61      7.21 o 
  -4   5   1      367.17      371.52      5.34 o 
  -3   5   1      282.22      271.05      5.59 o 
  -2   5   1      299.20      311.83      6.04 o 
  -1   5   1       23.25       19.14      1.33 o 
   0   5   1      428.84      447.87      8.39 o 
   1   5   1      243.28      236.01      5.59 o 
   2   5   1      346.17      333.62      7.36 o 
   3   5   1      369.84      368.66      8.24 o 
   4   5   1      148.22      151.06      5.01 o 
  -7   6   1      213.81      215.84      6.18 o 
  -6   6   1       61.74       67.28      3.09 o 
  -5   6   1      589.59      596.57     10.89 o 
  -4   6   1      147.29      143.99      4.27 o 
  -3   6   1      840.05      808.28     12.96 o 
  -2   6   1      660.47      634.55     10.75 o 
  -1   6   1        3.65        5.89      1.03 o 
   0   6   1     1105.98     1111.57     17.52 o 
   1   6   1     1334.09     1287.21     20.02 o 
   2   6   1       45.71       46.97      2.65 o 
   3   6   1      390.51      383.53      8.83 o 
  -7   7   1        4.46        4.86      1.33 o 
  -6   7   1      550.57      542.68     10.89 o 
  -5   7   1      240.74      225.55      6.04 o 
  -4   7   1      229.99      230.26      5.89 o 
  -3   7   1      255.89      249.26      6.18 o 
  -2   7   1      189.97      191.40      5.15 o 
  -1   7   1      651.33      656.93     11.78 o 
   0   7   1      345.24      330.08      7.80 o 
   1   7   1      306.14      318.75      7.95 o 
   2   7   1      226.63      220.69      6.48 o 
  -6   8   1      373.56      338.62      8.39 o 
  -4   8   1      182.05      185.80      5.59 o 
  -3   8   1      141.95      141.04      4.71 o 
  -2   8   1       20.44       23.26      1.91 o 
  -1   8   1      641.08      611.73     11.78 o 
   0  -8   2      314.97      323.02      7.80 o 
   1  -8   2      211.94      212.60      6.04 o 
   2  -8   2       78.45       85.10      3.68 o 
   3  -8   2      395.18      389.86      8.83 o 
   4  -8   2       16.02       19.88      2.21 o 
   5  -8   2      197.02      197.87      6.04 o 
  -2  -7   2      139.96      150.61      5.01 o 
  -1  -7   2      270.75      256.56      4.78 o 
   0  -7   2      429.47      433.00      8.83 o 
   1  -7   2      154.74      155.33      4.71 o 
   2  -7   2      291.75      276.35      6.48 o 
   3  -7   2      112.16      103.06      3.83 o 
   4  -7   2      491.17      486.59      9.86 o 
   5  -7   2      277.35      274.87      7.07 o 
   6  -7   2      286.78      272.08      7.21 o 
   7  -7   2      166.89      165.78      5.74 o 
  -3  -6   2      165.43      164.01      5.01 o 
  -2  -6   2       20.43       17.08      1.77 o 
  -1  -6   2      400.72      381.17      7.95 o 
   0  -6   2      270.35      276.79      6.18 o 
   1  -6   2       32.40       34.75      1.91 o 
   2  -6   2      530.18      503.52      9.13 o 
   3  -6   2      140.62      137.07      4.12 o 
   4  -6   2      477.07      495.72      9.57 o 
   5  -6   2      379.77      370.28      8.10 o 
   6  -6   2      246.39      240.13      6.48 o 
   7  -6   2       65.28       72.58      3.53 o 
   8  -6   2      217.21      226.29      7.07 o 
  -3  -5   2      583.30      591.41     10.75 o 
  -2  -5   2      519.73      533.11      9.57 o 
  -1  -5   2      456.85      448.44      5.88 o 
   0  -5   2      301.65      291.89      4.22 o 
   1  -5   2      760.70      791.35     12.22 o 
   2  -5   2      529.92      522.66      8.98 o 
   3  -5   2     1273.61     1235.68     18.11 o 
   4  -5   2      565.02      520.60      9.42 o 
   5  -5   2      546.12      530.90     10.01 o 
   6  -5   2      194.60      198.46      5.59 o 
   7  -5   2      398.64      394.87      8.98 o 
   8  -5   2      164.12      184.18      6.04 o 
  -5  -4   2      137.84      133.39      5.30 o 
  -4  -4   2      810.14      823.74     15.31 o 
  -3  -4   2      298.53      304.48      4.76 o 
  -2  -4   2     1603.95     1658.95     16.83 o 
  -1  -4   2     1578.56     1638.65     22.38 o 
   0  -4   2      483.04      465.39      7.80 o 
   1  -4   2     2514.00     2481.38     32.24 o 
   2  -4   2     2277.67     2208.27     29.15 o 
   3  -4   2     1491.36     1537.80     21.50 o 
   4  -4   2      616.76      584.05     10.01 o 
   5  -4   2      800.76      817.41     13.40 o 
   6  -4   2      186.94      205.82      5.59 o 
   7  -4   2      491.84      484.67     10.01 o 
   8  -4   2      273.12      275.76      7.36 o 
  -6  -3   2      228.67      214.66      7.21 o 
  -5  -3   2        7.01        8.24      1.62 o 
  -4  -3   2     2257.58     2277.01     22.76 o 
  -3  -3   2      583.78      572.67      7.02 o 
  -2  -3   2      407.82      405.86      4.09 o 
  -1  -3   2      916.72      943.58     13.25 o 
   0  -3   2     2023.40     2100.45     34.67 o 
   1  -3   2      976.91      967.29     13.25 o 
   2  -3   2     1470.59     1522.19     20.32 o 
   3  -3   2      224.08      211.42      4.42 o 
   4  -3   2      472.11      478.79      8.39 o 
   5  -3   2       78.39       66.11      2.80 o 
   6  -3   2      439.63      433.00      8.69 o 
   7  -3   2      171.63      158.86      5.01 o 
   8  -3   2       43.06       43.58      2.80 o 
  -7  -2   2      144.10      152.53      6.33 o 
  -6  -2   2      168.00      171.81      6.18 o 
  -5  -2   2     1297.52     1313.71     21.94 o 
  -4  -2   2      267.94      269.35      4.17 o 
  -3  -2   2     1115.69     1120.96      9.33 o 
  -2  -2   2     1184.28     1209.78      9.72 o 
  -1  -2   2       78.78       58.45      1.62 o 
   0  -2   2     1205.03     1248.79     16.05 o 
   1  -2   2     2001.41     2045.58     25.91 o 
   3  -2   2        7.35       26.50      1.47 o 
   4  -2   2     1316.91     1388.61     14.43 o 
   5  -2   2      125.75      134.18      2.91 o 
   6  -2   2      389.73      373.26      8.24 o 
   7  -2   2      293.21      290.36      5.28 o 
   8  -2   2       83.49       86.03      2.89 o 
  -7  -1   2      376.46      367.19     10.01 o 
  -6  -1   2      185.72      190.37      6.33 o 
  -5  -1   2     3891.54     3789.35     53.74 o 
  -4  -1   2      187.43      196.02      3.25 o 
  -3  -1   2      592.07      594.82      5.28 o 
  -2  -1   2     2635.00     2703.77     20.31 o 
  -1  -1   2     3486.39     3432.38     31.06 o 
   0  -1   2      915.17      848.66     19.88 o 
   1  -1   2     2116.35     2114.49     27.09 o 
   2  -1   2      494.10      525.60      7.95 o 
   3  -1   2     2263.13     2309.71     33.94 o 
   4  -1   2      625.00      617.65      7.37 o 
   5  -1   2     1307.88     1339.71     14.38 o 
   6  -1   2      709.59      698.24      9.01 o 
   7  -1   2      307.28      285.08      5.26 o 
   8  -1   2      570.87      566.03     17.23 o 
  -8   0   2      308.16      319.48      9.72 o 
  -7   0   2      297.54      293.87      8.54 o 
  -6   0   2     1338.99     1351.26     22.82 o 
  -5   0   2      129.26      131.83      2.64 o 
  -4   0   2      450.02      456.80      5.22 o 
  -3   0   2     1126.76     1155.68     21.15 o 
  -2   0   2      642.57      573.44      5.61 o 
   0   0   2     4311.25     4372.47     47.04 o 
   2   0   2      230.55      172.72      2.55 o 
   3   0   2     5478.20     5818.39     53.15 o 
   4   0   2      515.63      492.93      6.33 o 
   5   0   2      615.05      597.71      7.73 o 
   6   0   2      716.14      714.84     12.74 o 
   7   0   2      300.85      315.25      5.70 o 
   8   0   2      330.05      333.33      8.02 o 
  -8   1   2      193.53      208.47      7.36 o 
  -7   1   2      102.53      107.77      4.71 o 
  -6   1   2     1268.24     1291.04     21.64 o 
  -5   1   2      241.68      245.74      3.93 o 
  -4   1   2      409.00      368.29      4.53 o 
  -3   1   2     1208.36     1199.89     10.24 o 
  -2   1   2      521.69      505.81      4.34 o 
  -1   1   2        4.08        3.87      0.29 o 
   0   1   2     1106.15     1133.09     20.54 o 
   1   1   2      462.68      439.30      4.63 o 
   2   1   2     2931.15     2929.84     39.46 o 
   3   1   2      464.90      424.38      5.40 o 
   4   1   2      806.41      849.67      9.71 o 
   5   1   2      491.48      482.67      6.75 o 
   6   1   2      177.35      184.29      3.94 o 
   7   1   2      234.59      247.85      5.01 o 
  -8   2   2      126.84      128.09      5.45 o 
  -7   2   2      581.90      570.21     12.37 o 
  -6   2   2       56.49       53.74      2.94 o 
  -5   2   2      384.46      377.79      4.12 o 
  -4   2   2     1444.94     1482.97     21.43 o 
  -3   2   2     2045.75     2057.43     15.90 o 
  -2   2   2      795.23      781.06      6.38 o 
  -1   2   2     4378.64     4435.37     84.07 o 
   0   2   2     1464.61     1502.71     14.10 o 
   1   2   2     1333.33     1309.99     10.28 o 
   2   2   2     5306.19     5531.96     51.25 o 
   3   2   2      271.12      242.47      4.49 o 
   4   2   2      391.51      393.94      5.67 o 
   5   2   2      717.50      730.03      9.30 o 
   6   2   2      305.75      310.12      5.55 o 
   7   2   2      175.56      181.52      4.36 o 
  -8   3   2      175.25      169.46      6.18 o 
  -7   3   2      556.10      542.83     11.63 o 
  -6   3   2        1.63        4.27      0.71 o 
  -5   3   2     2426.67     2470.92     19.55 o 
  -4   3   2     1505.30     1536.37     12.50 o 
  -3   3   2     1295.22     1300.97     10.53 o 
  -2   3   2     1414.09     1344.24     10.88 o 
  -1   3   2     3302.43     3331.95     69.49 o 
   0   3   2     1679.93     1711.93     16.39 o 
   1   3   2     2773.15     2825.33     21.47 o 
   2   3   2      406.27      391.10      6.40 o 
   3   3   2      634.55      650.10      7.91 o 
   4   3   2      550.70      543.91      7.33 o 
   5   3   2      278.00      289.36      5.15 o 
   6   3   2      191.71      184.77      5.74 o 
  -8   4   2      239.54      248.23      7.51 o 
  -7   4   2      119.69      123.38      4.71 o 
  -6   4   2      451.06      465.78      5.26 o 
  -5   4   2      743.13      732.87      7.29 o 
  -4   4   2     1081.82     1108.01      9.54 o 
  -3   4   2       36.85       32.75      1.13 o 
  -2   4   2     1073.14     1106.44     11.70 o 
  -1   4   2      625.54      638.12      7.38 o 
   0   4   2      281.52      274.71      8.76 o 
   1   4   2      921.91      928.86     14.28 o 
   2   4   2        7.99        6.04      1.03 o 
   3   4   2      178.48      190.07      5.15 o 
   4   4   2      339.97      358.35      8.10 o 
   5   4   2      154.38      157.53      5.30 o 
  -6   5   2     1670.28     1746.06     18.15 o 
  -5   5   2       59.84       56.46      1.87 o 
  -4   5   2      316.96      316.38      5.30 o 
  -3   5   2      495.97      499.15      6.41 o 
  -2   5   2      766.90      781.96     21.20 o 
  -1   5   2      206.80      200.71     12.07 o 
   0   5   2      496.70      511.03      9.28 o 
   1   5   2       60.73       58.01      2.65 o 
   2   5   2      284.40      283.27      6.77 o 
   3   5   2      291.75      275.91      6.92 o 
   4   5   2      211.41      214.66      6.33 o 
  -6   6   2      264.02      261.92      6.48 o 
  -5   6   2      603.96      620.30     10.01 o 
  -4   6   2       49.89       48.07      2.43 o 
  -3   6   2      727.93      707.99      8.76 o 
  -2   6   2      653.87      640.00     10.89 o 
  -1   6   2      259.97      243.66      5.89 o 
   0   6   2      339.99      332.00      7.36 o 
   1   6   2      233.65      227.76      6.04 o 
   2   6   2      531.95      537.23     10.89 o 
   3   6   2      324.47      338.92      8.39 o 
  -7   7   2      496.50      492.33     10.45 o 
  -6   7   2       63.06       60.95      3.09 o 
  -5   7   2      304.22      302.55      7.21 o 
  -4   7   2      260.52      256.03      6.33 o 
  -3   7   2      201.41      200.08      5.30 o 
  -2   7   2       61.91       59.48      2.80 o 
  -1   7   2      281.98      268.10      6.77 o 
   0   7   2      143.52      134.42      4.71 o 
   1   7   2      312.07      288.57      7.51 o 
  -6   8   2      172.56      169.90      5.59 o 
  -5   8   2        9.19       11.48      1.77 o 
  -4   8   2      233.52      224.67      6.18 o 
  -3   8   2      183.23      191.69      5.59 o 
  -2   8   2       70.19       72.29      3.39 o 
  -1   8   2       71.05       71.99      3.39 o 
   0  -8   3      436.51      424.90      9.28 o 
   1  -8   3      179.83      184.92      5.59 o 
   2  -8   3      236.84      242.63      6.48 o 
   3  -8   3      334.88      331.12      8.10 o 
   4  -8   3      151.66      159.60      5.45 o 
   5  -8   3       89.86       90.84      4.12 o 
  -1  -7   3        4.57        7.51      1.18 o 
   0  -7   3      383.73      402.23      8.39 o 
   1  -7   3      233.33      234.98      5.89 o 
   2  -7   3      251.48      255.29      6.33 o 
   3  -7   3      155.18      150.47      4.71 o 
   4  -7   3      151.39      149.14      4.86 o 
   5  -7   3      151.41      142.96      4.86 o 
   6  -7   3      121.65      123.38      4.71 o 
  -2  -6   3       24.08       21.64      1.77 o 
  -1  -6   3      372.06      371.31      7.51 o 
   0  -6   3      133.37      148.11      4.12 o 
   1  -6   3       86.53       86.57      3.09 o 
   2  -6   3      295.39      292.54      6.48 o 
   3  -6   3      184.69      186.98      5.01 o 
   4  -6   3       35.84       36.95      2.21 o 
   5  -6   3      446.70      433.73      9.13 o 
   6  -6   3       53.54       50.50      2.94 o 
   7  -6   3      390.29      358.06      8.83 o 
  -3  -5   3      501.48      520.45     10.89 o 
  -2  -5   3        0.95        2.91      0.86 o 
  -1  -5   3     1076.83     1104.65     16.49 o 
   0  -5   3      512.74      496.01      8.54 o 
   1  -5   3      571.05      590.09      9.72 o 
   2  -5   3      486.72      480.70      8.54 o 
   5  -5   3      668.13      667.53     11.93 o 
   6  -5   3      421.02      417.54      8.98 o 
   7  -5   3      539.56      542.24     11.34 o 
   8  -5   3      153.74      156.94      5.59 o 
  -5  -4   3      321.37      326.40      8.98 o 
  -4  -4   3      321.69      319.34      8.24 o 
  -3  -4   3       89.67       90.05      4.05 o 
  -2  -4   3      978.85     1017.08      9.33 o 
  -1  -4   3      973.98     1001.44     14.43 o 
   0  -4   3      558.58      545.18      8.54 o 
   1  -4   3     1460.51     1421.04     19.43 o 
   2  -4   3     1837.54     1840.20     24.73 o 
   3  -4   3      474.51      450.52      8.10 o 
   4  -4   3     1781.00     1791.62     25.18 o 
   5  -4   3      718.84      709.20     12.22 o 
   6  -4   3      679.22      648.98     12.07 o 
   7  -4   3      127.86      140.46      4.86 o 
   8  -4   3      330.58      316.39      8.24 o 
  -6  -3   3      148.00      139.13      5.89 o 
  -5  -3   3      156.73      154.44      5.59 o 
  -4  -3   3      233.62      225.26      6.33 o 
  -3  -3   3       41.62       39.55      2.65 o 
  -2  -3   3     2174.84     2315.09     18.04 o 
  -1  -3   3      414.51      391.18      4.62 o 
   0  -3   3      766.50      799.74     11.19 o 
   1  -3   3      807.69      870.56     12.22 o 
   3  -3   3     1025.44     1023.97     15.02 o 
   5  -3   3      156.81      137.81      4.27 o 
   6  -3   3      315.83      330.23      7.51 o 
   7  -3   3      102.12      100.26      3.98 o 
  -7  -2   3      115.64      114.84      5.45 o 
  -6  -2   3      194.61      193.60      6.63 o 
  -5  -2   3      549.70      571.83     12.07 o 
  -4  -2   3      336.13      351.14      8.10 o 
  -3  -2   3     1595.01     1640.24     14.65 o 
  -2  -2   3     2229.02     2311.50     21.17 o 
  -1  -2   3      729.67      688.71      6.91 o 
   0  -2   3     1367.46     1428.54     13.36 o 
   1  -2   3     3744.23     3908.17     49.91 o 
   2  -2   3      275.93      253.97      4.71 o 
   3  -2   3     1524.13     1561.79     21.35 o 
   4  -2   3      709.21      711.55     11.48 o 
   5  -2   3      243.14      220.25      5.45 o 
   6  -2   3       35.58       57.12      2.80 o 
   7  -2   3      646.36      602.01     11.63 o 
   8  -2   3       74.69       72.29      3.53 o 
  -7  -1   3      434.51      427.11     11.04 o 
  -6  -1   3      332.29      319.48      8.69 o 
  -5  -1   3      942.48      947.26     16.93 o 
  -4  -1   3     1431.85     1450.03     14.69 o 
  -3  -1   3     3839.89     4083.61     41.11 o 
  -2  -1   3      481.36      463.21      4.76 o 
  -1  -1   3     3284.01     3288.35     29.39 o 
   0  -1   3     3195.59     3213.41     29.38 o 
   1  -1   3     2561.32     2508.78     22.63 o 
   2  -1   3     1739.16     1772.15     16.45 o 
   3  -1   3     1145.47     1189.90     11.54 o 
   4  -1   3      301.19      325.68      4.73 o 
   5  -1   3      730.58      753.83      9.19 o 
   6  -1   3      553.48      531.09      9.79 o 
   7  -1   3      290.33      272.07      5.18 o 
   8  -1   3      300.84      286.32      5.68 o 
  -8   0   3      138.89      149.73      6.33 o 
  -7   0   3      225.34      224.38      7.36 o 
  -6   0   3      883.20      886.31     16.64 o 
  -5   0   3      536.15      522.22     10.60 o 
  -4   0   3      825.07      840.00      7.32 o 
  -3   0   3     1407.87     1352.23     44.43 o 
  -2   0   3      246.67      193.60      2.15 o 
  -1   0   3      168.52      164.60      3.24 o 
   0   0   3     3536.38     3626.86     32.58 o 
   1   0   3        2.36        0.44      0.44 o 
   2   0   3      393.73      393.18     10.60 o 
   3   0   3      686.44      666.17     12.51 o 
   4   0   3      304.08      286.57      4.42 o 
   5   0   3      146.11      177.11      3.58 o 
   6   0   3     1272.51     1175.78     13.65 o 
   7   0   3       74.87       80.90      4.34 o 
  -8   1   3      238.57      241.45      8.10 o 
  -7   1   3       98.31       99.08      4.71 o 
  -6   1   3      618.22      640.59     12.96 o 
  -5   1   3      837.10      863.34     15.02 o 
  -4   1   3      392.60      414.26      4.19 o 
  -3   1   3       61.46      109.05      1.53 o 
  -2   1   3     1959.76     1995.61     15.18 o 
  -1   1   3      409.38      402.31      4.27 o 
   0   1   3      281.56      264.08      4.93 o 
   1   1   3      374.60      377.57      4.27 o 
   2   1   3      784.41      756.36      6.39 o 
   3   1   3      367.12      360.27      7.07 o 
   4   1   3      754.38      757.74      8.99 o 
   5   1   3      684.45      699.14     12.22 o 
   6   1   3      228.39      234.18      4.61 o 
   7   1   3      223.70      231.67      4.92 o 
  -8   2   3      262.57      256.03      8.10 o 
  -7   2   3      782.58      811.96     15.75 o 
  -6   2   3      408.51      421.81      9.57 o 
  -5   2   3      255.81      264.86      4.56 o 
  -4   2   3      997.95     1003.21      8.58 o 
  -3   2   3      869.47      859.37      9.68 o 
  -2   2   3      552.71      545.51      4.76 o 
  -1   2   3     5144.31     5157.79    133.54 o 
   0   2   3      972.29      986.32      9.83 o 
   1   2   3     1172.98     1169.57     11.50 o 
   2   2   3     2296.61     2353.91     20.08 o 
   3   2   3     1421.93     1438.28     14.78 o 
   4   2   3      487.35      489.12     13.69 o 
   5   2   3     1549.34     1453.59     16.02 o 
   6   2   3       92.80      105.32      3.06 o 
   7   2   3      347.25      343.04      9.42 o 
  -8   3   3       89.13      101.00      4.86 o 
  -7   3   3      476.96      496.75     11.04 o 
  -6   3   3      458.60      456.11      9.72 o 
  -5   3   3       71.45       71.57      1.60 o 
  -4   3   3      245.18      224.04      2.79 o 
  -3   3   3     3253.83     3427.36     25.89 o 
  -2   3   3      552.34      515.21      5.67 o 
  -1   3   3     1027.13     1032.32     10.55 o 
   0   3   3     1240.97     1282.23     12.80 o 
   1   3   3     1602.41     1604.82     12.75 o 
   2   3   3      877.73      863.90      9.42 o 
   3   3   3      698.46      693.79      9.20 o 
   4   3   3      652.20      635.44     11.63 o 
   5   3   3      210.13      214.22      6.18 o 
   6   3   3      158.78      159.60      5.45 o 
  -8   4   3      186.45      201.41      6.63 o 
  -7   4   3       89.73       90.10      3.98 o 
  -6   4   3       47.35       50.01      2.21 o 
  -5   4   3      508.70      503.77      6.03 o 
  -4   4   3      719.85      729.48      8.34 o 
  -3   4   3      159.79      149.00      2.72 o 
  -2   4   3     1467.80     1524.29     13.77 o 
  -1   4   3      399.99      425.40      5.51 o 
   0   4   3      271.41      276.70      4.11 o 
   1   4   3      815.38      808.96      9.11 o 
   2   4   3      574.90      571.69     10.31 o 
   3   4   3       34.74       32.68      2.06 o 
   4   4   3      469.77      478.64     10.01 o 
   5   4   3        5.55       10.75      1.62 o 
  -6   5   3      133.72      140.90      4.71 o 
  -5   5   3      766.61      794.42     12.00 o 
  -4   5   3     1655.59     1676.07     17.09 o 
  -3   5   3      123.26      109.15      2.47 o 
  -2   5   3      842.20      846.95      7.77 o 
  -1   5   3      757.76      756.90      8.95 o 
   0   5   3      693.89      695.49      8.43 o 
   1   5   3      379.79      368.51      7.80 o 
   2   5   3      204.88      203.17      5.59 o 
   3   5   3      338.38      333.47      7.95 o 
   4   5   3      158.68      160.18      5.45 o 
  -7   6   3      228.75      231.15      6.77 o 
  -6   6   3      561.54      575.52      7.94 o 
  -5   6   3      691.52      682.01      8.80 o 
  -4   6   3      167.20      159.72      3.39 o 
  -3   6   3      682.83      654.42      8.28 o 
  -2   6   3      435.49      423.03      6.10 o 
  -1   6   3      242.78      216.43      5.59 o 
   0   6   3      416.91      414.89      8.69 o 
   1   6   3      444.92      439.62      9.28 o 
   2   6   3       44.43       45.64      2.80 o 
   3   6   3      400.91      377.93      9.13 o 
  -6   7   3      340.20      335.39      7.80 o 
  -5   7   3      185.10      179.62      5.15 o 
  -4   7   3        2.05        3.13      1.25 o 
  -3   7   3      379.91      364.39      7.80 o 
  -2   7   3      128.27      126.47      4.12 o 
  -1   7   3      106.86      105.86      3.98 o 
   0   7   3      111.41      108.95      4.27 o 
   1   7   3       64.55       66.69      3.39 o 
  -6   8   3      131.79      140.90      5.15 o 
  -5   8   3       18.03       18.26      2.06 o 
  -4   8   3      146.95      142.81      4.71 o 
  -3   8   3      155.94      152.09      5.01 o 
  -2   8   3       83.68       86.57      3.68 o 
  -1   8   3      113.67      116.37      3.17 o 
   0  -8   4      374.78      385.30      8.69 o 
   1  -8   4      233.25      247.49      6.63 o 
   2  -8   4      238.61      246.02      6.63 o 
   3  -8   4      373.03      371.60      8.69 o 
   4  -8   4      259.02      259.12      7.21 o 
   5  -8   4       79.06       84.21      3.98 o 
  -1  -7   4      284.08      285.94     10.75 o 
   0  -7   4      223.43      230.85      5.89 o 
   1  -7   4      422.43      418.42      8.69 o 
   2  -7   4       74.49       75.68      3.24 o 
   3  -7   4      200.82      195.22      5.59 o 
   4  -7   4      160.08      157.39      5.01 o 
   5  -7   4      151.50      146.79      5.01 o 
   6  -7   4      119.19      117.93      4.71 o 
  -1  -6   4      415.16      421.41      5.92 o 
   0  -6   4      265.50      276.64      6.18 o 
   1  -6   4       86.64       89.22      3.09 o 
   2  -6   4      394.12      402.96      8.10 o 
   3  -6   4      244.99      254.70      6.18 o 
   4  -6   4       17.62       21.79      1.77 o 
   5  -6   4      437.68      417.39      9.13 o 
   6  -6   4      142.98      136.77      5.01 o 
   7  -6   4        5.10        7.66      1.62 o 
  -4  -5   4      376.78      292.98      8.24 o 
  -3  -5   4      537.15      522.07     11.34 o 
  -2  -5   4      595.73      600.26      7.79 o 
  -1  -5   4      361.77      375.98      9.05 o 
   0  -5   4      617.33      636.76     10.31 o 
   1  -5   4      192.96      195.96      4.56 o 
   2  -5   4      835.04      845.53     13.25 o 
   3  -5   4      501.94      490.12      8.98 o 
   5  -5   4      392.21      373.96      8.24 o 
   6  -5   4      156.46      167.69      5.30 o 
   7  -5   4      843.23      807.25     15.02 o 
  -5  -4   4      496.64      488.35     11.63 o 
  -4  -4   4      280.72      260.74      7.36 o 
  -3  -4   4      209.70      214.95      6.04 o 
  -2  -4   4      350.98      340.50      4.62 o 
  -1  -4   4      534.11      570.28      6.60 o 
   0  -4   4       99.73       94.52      2.65 o 
   1  -4   4     1057.81     1087.57     15.46 o 
   2  -4   4     1037.06     1054.74     15.46 o 
   3  -4   4      105.30      105.56      3.24 o 
   4  -4   4     1199.37     1273.52     18.99 o 
   5  -4   4      446.38      440.80      8.98 o 
   6  -4   4      127.95      127.94      4.42 o 
   7  -4   4      783.18      743.80     13.99 o 
   8  -4   4      429.50      439.48     10.16 o 
  -6  -3   4      106.75      108.36      5.15 o 
  -5  -3   4      131.23      140.31      5.45 o 
  -4  -3   4      389.78      384.85      8.98 o 
  -3  -3   4      177.75      170.61      3.11 o 
  -2  -3   4       45.37       39.15      1.33 o 
  -1  -3   4      593.88      635.70      6.79 o 
   0  -3   4      331.37      318.74      3.98 o 
   1  -3   4     1544.04     1691.65     22.38 o 
   2  -3   4      385.32      385.44      6.77 o 
   3  -3   4      765.54      768.68     12.07 o 
   4  -3   4      557.24      555.93      9.86 o 
   5  -3   4      279.51      272.37      6.33 o 
   6  -3   4      951.78      918.41     15.61 o 
   7  -3   4       74.25       85.24      3.83 o 
   8  -3   4       91.74       86.42      4.12 o 
  -7  -2   4      293.27      288.13      9.13 o 
  -6  -2   4      361.39      337.89      9.28 o 
  -5  -2   4      378.84      375.73      9.28 o 
  -4  -2   4      315.30      320.96      7.80 o 
  -3  -2   4      590.98      579.09      7.02 o 
  -2  -2   4     2350.46     2537.88     23.24 o 
  -1  -2   4      721.07      714.79      8.69 o 
   0  -2   4     2697.27     2764.91     25.11 o 
   1  -2   4     3673.88     3700.21     33.51 o 
   2  -2   4      467.98      452.58      5.21 o 
   3  -2   4     2365.38     2374.75     22.23 o 
   4  -2   4     1211.32     1222.41     15.24 o 
   5  -2   4      417.74      427.55      8.39 o 
   6  -2   4      905.44      835.96     14.43 o 
   7  -2   4      220.93      253.38      6.92 o 
   8  -2   4        6.51        3.53      1.18 o 
  -7  -1   4      277.09      279.00      8.69 o 
  -6  -1   4      285.03      263.98      7.80 o 
  -5  -1   4      917.18      885.28     16.20 o 
  -4  -1   4      550.62      521.88      6.58 o 
  -3  -1   4      771.86      750.41      8.45 o 
  -2  -1   4     3864.95     4197.24     37.50 o 
  -1  -1   4     2592.01     2524.94     22.87 o 
   0  -1   4     4198.49     4355.90     40.14 o 
   1  -1   4      913.01      888.85      8.79 o 
   2  -1   4     2100.82     2213.92     22.53 o 
   3  -1   4     1349.71     1351.28     23.04 o 
   4  -1   4      518.57      511.18      9.13 o 
   5  -1   4      864.10      795.33     13.40 o 
   6  -1   4      109.00      116.60      4.12 o 
   7  -1   4      206.36      203.17      6.04 o 
  -8   0   4      321.43      348.64     10.31 o 
  -7   0   4      109.09      110.27      5.01 o 
  -6   0   4      386.16      380.58      9.42 o 
  -5   0   4      403.98      414.74      9.28 o 
  -4   0   4      448.89      438.91      5.89 o 
  -3   0   4     2749.48     2810.87     21.22 o 
  -2   0   4      282.99      259.42      4.86 o 
  -1   0   4      646.59      665.48      6.85 o 
   0   0   4     2135.81     2174.61     19.87 o 
   1   0   4        7.96        7.29      0.52 o 
   2   0   4      618.80      528.25      7.80 o 
   3   0   4      628.62      627.41      6.73 o 
   4   0   4      149.77      144.73      3.98 o 
   5   0   4      218.83      208.47      5.45 o 
   6   0   4       79.61       98.79      3.83 o 
   7   0   4       81.07       71.70      3.53 o 
  -8   1   4      370.46      381.32     10.60 o 
  -7   1   4      223.42      222.90      7.21 o 
  -6   1   4      762.73      748.36     14.43 o 
  -5   1   4      517.61      517.52      7.07 o 
  -4   1   4      876.46      891.86     10.13 o 
  -3   1   4     2377.23     2550.17     19.42 o 
  -2   1   4      416.25      355.36      3.89 o 
  -1   1   4      831.40      828.06      8.18 o 
   0   1   4      102.19       77.68      2.43 o 
   1   1   4     1326.09     1364.16     13.11 o 
   2   1   4      802.11      769.03      8.61 o 
   3   1   4      301.58      301.08      6.18 o 
   4   1   4      471.70      468.53      6.40 o 
   5   1   4      255.69      272.04      4.79 o 
   6   1   4      400.18      389.30      6.40 o 
   7   1   4      245.51      248.52      7.07 o 
  -8   2   4      101.00       91.58      4.86 o 
  -7   2   4      754.23      793.85     15.75 o 
  -6   2   4      769.34      771.33     14.58 o 
  -5   2   4      417.09      429.89      6.03 o 
  -4   2   4     2151.78     2215.19     32.76 o 
  -3   2   4      381.54      368.45      3.68 o 
  -2   2   4      579.29      576.75      7.40 o 
  -1   2   4     2818.68     2802.44     37.25 o 
   0   2   4      697.75      695.12      9.42 o 
   1   2   4      933.43      942.25      9.73 o 
   2   2   4     1501.52     1528.28     14.94 o 
   3   2   4      756.92      733.83      8.59 o 
   4   2   4      398.17      403.32      5.88 o 
   5   2   4      574.96      566.48     12.37 o 
   6   2   4      642.12      612.29      8.79 o 
  -8   3   4       67.12       63.75      3.98 o 
  -7   3   4      333.76      354.82      8.98 o 
  -6   3   4      248.05      258.24      4.57 o 
  -5   3   4      351.91      373.88      5.51 o 
  -4   3   4      446.14      444.17      4.58 o 
  -3   3   4       31.72       25.53      0.79 o 
  -2   3   4      552.30      573.62      6.04 o 
  -1   3   4      352.14      351.31      4.55 o 
   0   3   4     1132.68     1179.50     12.02 o 
   1   3   4      609.17      603.21      7.03 o 
   2   3   4      440.10      434.03      8.24 o 
   3   3   4      427.65      427.84      8.54 o 
   4   3   4      497.51      493.66     10.01 o 
   5   3   4      424.64      430.05      9.57 o 
  -8   4   4      361.72      374.25      9.72 o 
  -7   4   4      195.16      192.43      6.04 o 
  -6   4   4       15.33       15.16      1.77 o 
  -5   4   4      512.80      498.51      9.86 o 
  -4   4   4      114.07      112.57      2.41 o 
  -3   4   4      174.42      186.37      3.11 o 
  -2   4   4      993.51      995.80     10.69 o 
  -1   4   4      515.84      520.31      6.43 o 
   0   4   4      313.87      315.10      4.58 o 
   1   4   4      778.09      785.17      9.13 o 
   2   4   4      524.55      528.25     10.01 o 
   3   4   4      119.58      119.99      4.12 o 
   4   4   4      416.32      390.01      8.98 o 
  -6   5   4      327.20      332.74      7.95 o 
  -5   5   4      309.29      316.05      5.67 o 
  -4   5   4      407.74      417.12      5.83 o 
  -3   5   4     1263.19     1236.07     18.33 o 
  -2   5   4      730.27      705.24      8.51 o 
  -1   5   4      976.04      962.88     10.92 o 
   0   5   4      569.14      572.53      7.39 o 
   1   5   4      604.62      582.43     10.89 o 
   2   5   4      338.95      338.77      7.80 o 
   3   5   4      483.02      480.99     10.31 o 
  -7   6   4       55.24       59.77      3.39 o 
  -6   6   4      469.81      460.38     10.45 o 
  -5   6   4      333.41      328.82      5.37 o 
  -4   6   4      340.09      328.14      5.26 o 
  -3   6   4      544.36      513.79      7.02 o 
  -2   6   4      524.20      509.62      7.10 o 
  -1   6   4      212.28      207.73      4.06 o 
   0   6   4      385.02      378.96      8.24 o 
   1   6   4      365.29      366.30      8.39 o 
   2   6   4       64.43       72.29      3.53 o 
  -7   7   4      124.32      117.93      5.01 o 
  -6   7   4       84.59       84.80      4.27 o 
  -5   7   4      235.71      222.99      6.63 o 
  -4   7   4      338.37      323.87     17.15 o 
  -3   7   4       58.68       66.69      6.33 o 
  -2   7   4      167.12      163.74      3.67 o 
  -1   7   4       93.02       90.10      3.68 o 
   0   7   4      168.65      170.05      5.59 o 
   1   7   4       39.82       39.46      2.80 o 
  -5   8   4      131.95      132.95      4.71 o 
  -4   8   4      113.91      114.54      4.27 o 
  -3   8   4      244.58      232.77      6.33 o 
  -2   8   4       73.06       75.97      3.39 o 
   0  -8   5      233.77      242.34      6.92 o 
   1  -8   5       88.44      103.50      4.12 o 
   2  -8   5      295.60      301.23      7.66 o 
   3  -8   5      390.44      391.48      9.13 o 
   4  -8   5      134.67      127.65      4.86 o 
  -1  -7   5      102.31      101.59      3.98 o 
   0  -7   5      249.69      251.77      4.52 o 
   1  -7   5       53.31       55.65      2.80 o 
   2  -7   5      834.74      828.75     14.28 o 
   3  -7   5      121.06      123.08      4.42 o 
   4  -7   5       78.39       76.56      3.53 o 
   5  -7   5      150.57      142.52      5.15 o 
   6  -7   5      150.75      150.47      5.45 o 
  -1  -6   5      531.97      530.61     10.31 o 
   0  -6   5      450.04      464.20      6.39 o 
   1  -6   5      443.07      449.78      8.54 o 
   2  -6   5      492.67      489.83      9.28 o 
   3  -6   5      228.81      224.96      5.74 o 
   4  -6   5      156.18      159.60      5.01 o 
   5  -6   5      326.13      297.84      7.51 o 
   6  -6   5      179.93      165.19      5.59 o 
   7  -6   5       80.53       80.83      4.12 o 
  -4  -5   5      451.90      452.43     10.89 o 
  -3  -5   5      588.59      591.71     12.37 o 
  -2  -5   5      363.97      384.41      7.95 o 
  -1  -5   5      771.32      792.98     11.04 o 
   0  -5   5      567.77      584.72      7.16 o 
   1  -5   5     1555.28     1583.73     22.23 o 
   2  -5   5       43.50       35.63      1.91 o 
   3  -5   5      365.90      347.75      7.21 o 
   4  -5   5      651.88      631.90     11.48 o 
   5  -5   5      409.38      398.40      8.69 o 
   6  -5   5      137.25      141.63      5.01 o 
   7  -5   5      270.54      286.80      7.80 o 
  -5  -4   5      414.55      412.68     10.75 o 
  -4  -4   5      309.08      303.14      8.24 o 
  -3  -4   5      165.50      172.55      5.45 o 
  -2  -4   5      554.33      555.05      9.86 o 
  -1  -4   5      618.39      661.08      7.52 o 
   0  -4   5       69.63       72.03      1.76 o 
   1  -4   5      243.69      243.81      3.69 o 
   2  -4   5      445.21      465.53      8.24 o 
   3  -4   5       80.85       85.83      3.09 o 
   4  -4   5      495.02      499.40      9.42 o 
   5  -4   5      342.31      338.92      7.66 o 
   6  -4   5       76.84       72.14      3.39 o 
   7  -4   5      257.26      245.58      7.07 o 
  -6  -3   5      208.86      212.74      7.51 o 
  -5  -3   5      234.62      213.77      6.92 o 
  -4  -3   5      395.54      389.86      9.42 o 
  -3  -3   5      190.17      191.16      7.29 o 
  -2  -3   5      522.26      530.02      9.13 o 
  -1  -3   5      333.97      322.96      4.06 o 
   0  -3   5      602.42      648.56      7.10 o 
   1  -3   5       57.79       70.31      1.62 o 
   2  -3   5     1123.56     1219.53     12.33 o 
   3  -3   5      966.98      972.80     10.36 o 
   4  -3   5      460.64      449.82     11.78 o 
   5  -3   5      133.35      137.81      4.42 o 
   6  -3   5      560.93      571.10     11.19 o 
   7  -3   5      276.36      257.35      7.07 o 
  -6  -2   5      468.18      461.85     11.48 o 
  -5  -2   5      513.67      508.53     11.48 o 
  -4  -2   5      272.28      274.73      7.21 o 
  -3  -2   5      801.24      776.35      9.07 o 
  -2  -2   5     1463.00     1532.20     21.64 o 
  -1  -2   5      159.01      145.61      2.21 o 
   0  -2   5     1357.31     1306.50     17.08 o 
   1  -2   5     3917.09     3989.23     36.05 o 
   2  -2   5      725.65      729.29      7.81 o 
   3  -2   5     1799.36     1841.66     17.75 o 
   4  -2   5     1493.42     1531.75     15.24 o 
   5  -2   5      365.98      378.82      7.95 o 
   6  -2   5      696.76      681.96     12.66 o 
   7  -2   5      543.44      517.06     10.89 o 
  -7  -1   5      210.77      206.56      7.36 o 
  -6  -1   5      129.69      128.53      5.30 o 
  -5  -1   5      491.44      493.21     10.89 o 
  -4  -1   5      357.73      346.25      8.17 o 
  -3  -1   5      685.66      648.01     22.75 o 
  -2  -1   5      679.90      671.21     10.60 o 
  -1  -1   5     1290.07     1344.49     12.58 o 
   0  -1   5      463.84      433.88      4.76 o 
   1  -1   5     5299.57     5556.42    140.75 o 
   2  -1   5     1145.14     1122.39     11.14 o 
   3  -1   5      779.81      802.44      8.52 o 
   4  -1   5      311.84      301.23      6.48 o 
   5  -1   5      961.76      887.05     14.72 o 
   6  -1   5      425.09      417.69      9.13 o 
   7  -1   5      166.36      174.47      5.59 o 
  -7   0   5      261.02      284.00      8.69 o 
  -6   0   5      327.95      315.51      8.54 o 
  -4   0   5      398.48      377.79      7.21 o 
  -3   0   5     1360.83     1342.82     28.12 o 
  -2   0   5      157.53      151.20      3.68 o 
  -1   0   5     1221.71     1197.46     11.21 o 
   0   0   5     3758.37     4072.03     41.89 o 
   1   0   5       42.43       33.63      2.36 o 
   2   0   5      600.73      585.80      6.45 o 
   3   0   5      931.73      917.52     13.99 o 
   4   0   5      101.96       95.99      3.39 o 
   5   0   5      293.18      292.25      6.92 o 
   6   0   5      331.31      312.86      7.51 o 
   7   0   5       71.59       92.61      4.12 o 
  -8   1   5      327.66      344.22     10.16 o 
  -7   1   5      172.76      162.83      6.18 o 
  -6   1   5      823.76      839.64     15.90 o 
  -5   1   5      736.19      734.03      9.19 o 
  -4   1   5      898.57      886.46     11.93 o 
  -3   1   5     1228.09     1240.84     13.12 o 
  -2   1   5     2213.37     2268.54     26.50 o 
  -1   1   5     1560.48     1465.81     13.89 o 
   0   1   5     4294.41     4403.84     74.20 o 
   1   1   5      105.17       86.24      1.72 o 
   2   1   5      997.64     1017.17     17.37 o 
   3   1   5      441.02      442.42      8.24 o 
   4   1   5      815.56      791.79     13.25 o 
   5   1   5      350.96      353.79      7.95 o 
   6   1   5       98.63       93.34      3.98 o 
  -8   2   5      551.01      578.31     13.54 o 
  -7   2   5      501.94      503.08     11.63 o 
  -6   2   5      504.77      508.97     10.89 o 
  -5   2   5      564.84      587.21      7.80 o 
  -4   2   5     1697.27     1716.09     25.03 o 
  -3   2   5      760.74      797.30      9.15 o 
  -2   2   5     1131.73     1115.85     11.15 o 
  -1   2   5     2542.12     2564.85     23.89 o 
   0   2   5      115.12       93.39      1.95 o 
   1   2   5      587.31      587.77      6.76 o 
   2   2   5     1161.53     1190.90     12.23 o 
   4   2   5      373.44      369.39      7.95 o 
   5   2   5      506.95      506.32     10.45 o 
   6   2   5      140.00      146.64      5.30 o 
  -8   3   5       73.04       76.41      4.42 o 
  -7   3   5      446.95      457.88     10.60 o 
  -6   3   5      279.92      281.81      6.26 o 
  -5   3   5      217.80      229.40      4.16 o 
  -4   3   5      356.88      358.92      5.24 o 
  -3   3   5      582.85      598.92      5.61 o 
  -2   3   5      167.31      162.21      3.90 o 
  -1   3   5      484.35      525.06      6.31 o 
   0   3   5       76.30      102.66      2.22 o 
   1   3   5     1003.52     1050.57     11.70 o 
   2   3   5      233.76      225.70      5.45 o 
   3   3   5      326.34      319.78      7.21 o 
   4   3   5      215.43      207.74      5.89 o 
   5   3   5      115.20      118.37      4.56 o 
  -6   4   5      138.51      144.14      4.86 o 
  -5   4   5      490.63      513.97     10.31 o 
  -4   4   5      282.42      266.92      6.63 o 
  -3   4   5      153.55      152.95      2.83 o 
  -2   4   5      644.59      638.73      7.61 o 
  -1   4   5      188.58      185.96      3.31 o 
   0   4   5      418.49      433.34      5.88 o 
   1   4   5      753.97      766.82      9.00 o 
   2   4   5      439.84      426.08      8.83 o 
   3   4   5      229.06      227.32      6.18 o 
   4   4   5      383.91      380.58      8.98 o 
  -7   5   5      186.76      202.29      6.18 o 
  -6   5   5      198.19      204.50      6.18 o 
  -5   5   5      361.54      354.52      8.39 o 
  -4   5   5      539.91      533.93      7.21 o 
  -3   5   5      293.47      282.44      9.13 o 
  -2   5   5      678.95      664.85      8.19 o 
  -1   5   5      171.49      162.68      3.31 o 
   0   5   5     1843.49     1872.35     19.15 o 
   1   5   5      296.23      287.83      6.92 o 
   2   5   5      383.64      409.74      8.98 o 
   3   5   5      376.59      377.49      8.98 o 
  -7   6   5       45.29       46.97      3.09 o 
  -6   6   5      179.31      177.26      6.04 o 
  -5   6   5      241.74      231.44      6.92 o 
  -4   6   5       99.09       94.50      4.12 o 
  -3   6   5      357.17      356.48      6.40 o 
  -2   6   5      335.56      324.74      5.32 o 
  -1   6   5      279.38      269.15      7.07 o 
   0   6   5      322.78      330.42      5.52 o 
   1   6   5      331.33      325.23      7.95 o 
   2   6   5       72.95       78.62      3.83 o 
  -6   7   5      145.46      145.31      5.74 o 
  -5   7   5      188.87      183.15      6.33 o 
  -4   7   5      110.18      107.60      2.97 o 
  -3   7   5      294.62      292.36      5.20 o 
  -2   7   5       90.79       93.90      2.20 o 
  -1   7   5      658.66      653.21      9.05 o 
   0   7   5        6.82        8.24      1.47 o 
  -5   8   5      114.18      115.43      5.30 o 
  -4   8   5      230.68      224.80      4.73 o 
  -3   8   5      284.70      290.04      7.21 o 
   1  -8   6       70.25       78.77      3.83 o 
   2  -8   6       13.39       13.25      1.91 o 
   3  -8   6      265.81      269.13      7.36 o 
   4  -8   6      208.64      215.69      6.63 o 
  -1  -7   6       56.30       58.01      3.09 o 
   0  -7   6      271.78      269.87      7.07 o 
   1  -7   6       96.67       97.30      2.70 o 
   2  -7   6      126.67      134.27      4.56 o 
   3  -7   6       91.44       93.20      3.83 o 
   4  -7   6     1066.43     1051.06     17.81 o 
   5  -7   6        0.65       -0.74      0.88 o 
  -3  -6   6      416.06      415.62     10.45 o 
  -2  -6   6      188.98      191.54      6.18 o 
  -1  -6   6      581.09      599.36     11.48 o 
   0  -6   6      260.18      268.25      6.77 o 
   1  -6   6      198.05      196.92      3.79 o 
   2  -6   6     1307.09     1366.86     20.61 o 
   3  -6   6      523.21      525.01     10.16 o 
   4  -6   6      119.36      128.38      4.56 o 
   5  -6   6      495.55      498.96     10.60 o 
   6  -6   6      229.72      230.26      6.92 o 
  -4  -5   6      313.80      309.62      8.98 o 
  -3  -5   6      514.79      516.18     11.48 o 
  -2  -5   6      301.63      314.48      7.07 o 
  -1  -5   6      724.17      770.00     13.25 o 
   0  -5   6      392.40      388.50      5.39 o 
   1  -5   6      706.12      698.53      8.42 o 
   2  -5   6      768.10      773.34      9.15 o 
   3  -5   6     1082.49     1084.63     16.93 o 
   4  -5   6       12.78       15.02      1.77 o 
   5  -5   6      643.43      664.54      8.58 o 
   6  -5   6      194.39      183.00      5.89 o 
   7  -5   6      295.56      292.25      8.10 o 
  -5  -4   6      166.38      166.96      6.48 o 
  -4  -4   6      766.70      737.61     15.02 o 
  -3  -4   6       59.37       59.04      3.09 o 
  -2  -4   6      593.24      609.38     10.89 o 
  -1  -4   6      381.10      409.00      8.10 o 
   0  -4   6      216.28      217.92      3.46 o 
   1  -4   6     1273.62     1310.39     14.87 o 
   2  -4   6      130.00      129.28      4.56 o 
   3  -4   6        2.17        2.78      0.81 o 
   4  -4   6      506.66      514.88      6.76 o 
   5  -4   6      182.57      183.74      5.45 o 
   6  -4   6       39.98       40.05      2.65 o 
   7  -4   6      209.38      206.56      6.48 o 
  -6  -3   6      248.34      239.69      8.10 o 
  -5  -3   6      443.82      423.28     10.60 o 
  -4  -3   6      678.11      668.71     13.54 o 
  -3  -3   6      298.27      302.11      6.48 o 
  -2  -3   6      690.91      706.55     11.78 o 
  -1  -3   6      462.86      480.11      8.69 o 
   0  -3   6      895.02      911.50      9.54 o 
   1  -3   6      586.46      624.39      7.36 o 
   2  -3   6      267.01      272.81      4.01 o 
   3  -3   6        0.99        7.71      2.58 o 
   4  -3   6     1984.93     2016.41     19.88 o 
   5  -3   6      106.43      107.92      3.98 o 
   6  -3   6      411.50      414.45      9.13 o 
   7  -3   6      119.17      119.25      4.71 o 
  -6  -2   6      430.72      411.80     10.89 o 
  -5  -2   6     1113.93     1017.79     18.70 o 
  -4  -2   6       38.60       47.85      2.80 o 
  -3  -2   6     1020.01     1017.93     15.75 o 
  -2  -2   6     1107.01     1141.31     17.08 o 
  -1  -2   6      468.45      484.09      8.54 o 
   0  -2   6     1295.18     1281.54     12.51 o 
   1  -2   6      498.29      461.07      5.40 o 
   2  -2   6      314.08      313.55      4.22 o 
   3  -2   6     1865.11     1945.26     18.84 o 
   4  -2   6      924.07      921.65     14.72 o 
   5  -2   6      297.39      302.85      7.07 o 
   6  -2   6      609.59      631.61     12.22 o 
   7  -2   6      355.47      335.39      8.39 o 
  -7  -1   6      189.04      174.02      6.77 o 
  -6  -1   6      171.22      167.40      6.18 o 
  -5  -1   6      327.76      305.65      8.10 o 
  -4  -1   6       99.21       94.82      2.47 o 
  -3  -1   6      387.26      395.01      7.51 o 
  -2  -1   6      394.60      423.13      7.80 o 
  -1  -1   6      748.94      730.40      9.42 o 
   0  -1   6      300.80      301.81      3.75 o 
   1  -1   6      206.53      208.53      3.01 o 
   2  -1   6      534.37      573.83      6.56 o 
   3  -1   6     3272.81     3276.11     30.35 o 
   4  -1   6        2.79        5.89      1.18 o 
   5  -1   6      629.73      616.30     11.34 o 
   6  -1   6      284.20      270.46      7.07 o 
   7  -1   6      212.33      215.69      6.63 o 
  -7   0   6      104.50      105.27      5.15 o 
  -6   0   6      435.05      416.51     10.31 o 
  -5   0   6        2.27        0.88      0.59 o 
  -4   0   6      741.65      682.64     10.53 o 
  -3   0   6      846.37      851.12     13.54 o 
  -2   0   6      222.47      206.41      4.71 o 
  -1   0   6      393.23      372.10      4.13 o 
   0   0   6     1186.00     1160.93     15.75 o 
   1   0   6      968.92      976.48     24.00 o 
   2   0   6     1370.36     1334.44     22.53 o 
   3   0   6      829.25      786.05     12.51 o 
   4   0   6      226.06      223.34      5.59 o 
   5   0   6      383.90      360.27      7.95 o 
   6   0   6      333.71      312.56      7.80 o 
  -7   1   6      146.29      147.52      5.89 o 
  -6   1   6      502.03      508.38     11.34 o 
  -5   1   6      468.96      465.28      6.80 o 
  -4   1   6     1000.02     1032.05     11.86 o 
  -3   1   6     1225.10     1233.03     13.33 o 
  -2   1   6     1684.11     1612.88     23.26 o 
  -1   1   6     1186.99     1158.63     11.48 o 
   0   1   6     1705.09     1684.89     16.16 o 
   1   1   6     2438.11     2484.35     23.36 o 
   2   1   6     2752.78     2747.66     37.54 o 
   3   1   6       24.27       23.70      1.62 o 
   4   1   6     1342.30     1338.74     20.32 o 
   5   1   6      494.78      480.26     10.01 o 
   6   1   6      238.00      229.82      6.63 o 
  -8   2   6       71.41       71.70      4.42 o 
  -7   2   6      467.67      496.01     11.63 o 
  -6   2   6      122.88      136.19      5.01 o 
  -5   2   6      997.66      943.08     11.40 o 
  -4   2   6      872.81      921.58     11.78 o 
  -3   2   6      633.09      632.62      7.79 o 
  -2   2   6      481.94      469.75      5.51 o 
  -1   2   6     2353.97     2325.20     22.01 o 
   0   2   6     1091.33     1142.01     11.77 o 
   1   2   6      284.58      287.59      9.86 o 
   2   2   6      564.17      573.75     10.01 o 
   3   2   6      248.70      249.99      6.04 o 
   4   2   6      225.26      219.81      6.04 o 
   5   2   6      348.70      347.31      8.39 o 
  -8   3   6       79.93       99.82      5.01 o 
  -7   3   6      352.79      374.99      9.57 o 
  -6   3   6      340.22      341.15      5.72 o 
  -5   3   6      421.91      430.05      6.40 o 
  -4   3   6      362.14      356.73      8.10 o 
  -3   3   6      439.51      424.46      8.83 o 
  -2   3   6      263.26      265.72      3.89 o 
  -1   3   6      549.89      559.73      6.81 o 
   0   3   6      465.78      491.90      6.28 o 
   1   3   6      262.49      256.80      4.49 o 
   2   3   6       82.44       91.72      3.39 o 
   3   3   6     1112.57     1108.48     17.81 o 
   4   3   6      124.77      114.40      4.42 o 
   5   3   6       77.31       75.09      3.68 o 
  -6   4   6      546.18      536.50     11.04 o 
  -5   4   6      308.49      324.78      7.95 o 
  -4   4   6      562.27      552.69     11.04 o 
  -3   4   6      187.69      176.97      5.30 o 
  -2   4   6     1269.63     1254.12     13.27 o 
  -1   4   6      401.04      414.05      5.74 o 
   0   4   6       35.75       37.92      1.45 o 
   1   4   6      631.18      642.88      8.02 o 
   2   4   6      432.66      435.35      9.13 o 
   3   4   6      200.20      204.50      6.04 o 
   4   4   6      406.94      421.22      9.72 o 
  -7   5   6      256.80      268.10      7.51 o 
  -6   5   6      228.48      234.98      6.92 o 
  -5   5   6      198.31      197.29      6.18 o 
  -4   5   6      353.61      345.99      8.39 o 
  -3   5   6      305.83      295.62      4.63 o 
  -2   5   6      504.27      491.00      6.71 o 
  -1   5   6      265.63      266.11      5.89 o 
   0   5   6      228.16      231.92      4.26 o 
   1   5   6      148.79      157.39      5.01 o 
   2   5   6     1227.67     1223.17     19.88 o 
   3   5   6       68.71       78.33      3.83 o 
  -7   6   6       79.50       78.33      4.12 o 
  -6   6   6       24.74       26.80      2.36 o 
  -5   6   6      284.81      284.74      7.95 o 
  -4   6   6       14.63       14.43      1.91 o 
  -3   6   6      370.73      370.97      5.76 o 
  -2   6   6      100.89       97.37      2.68 o 
  -1   6   6       23.98       23.98      1.34 o 
   0   6   6      477.35      471.23      7.08 o 
   1   6   6      270.32      262.36      7.07 o 
  -6   7   6       70.74       77.44      4.12 o 
  -5   7   6      201.89      193.02      6.77 o 
  -4   7   6      166.13      178.15      6.33 o 
  -3   7   6      228.37      229.48      4.56 o 
  -2   7   6      106.78      108.42      3.06 o 
  -1   7   6      194.40      196.51      4.31 o 
   0   7   6      282.64      275.61      7.51 o 
  -3   8   6      160.58      165.63      6.33 o 
   2  -8   7       43.27       47.70      2.94 o 
   3  -8   7      180.99      187.02      4.32 o 
   4  -8   7       25.54       21.64      2.50 o 
  -1  -7   7       92.22       99.67      4.27 o 
   0  -7   7      172.97      165.63      5.59 o 
   1  -7   7      127.62      123.08      4.71 o 
   2  -7   7      159.64      161.48      3.64 o 
   3  -7   7       95.82      102.42      3.17 o 
   4  -7   7       27.29       28.53      1.66 o 
   5  -7   7      614.22      607.78      8.80 o 
   6  -7   7      149.75      150.91      5.15 o 
  -2  -6   7       51.67       57.71      2.94 o 
  -1  -6   7     1058.30     1056.21     17.81 o 
   0  -6   7      229.86      231.15      6.33 o 
   1  -6   7      101.38      107.03      4.12 o 
   2  -6   7      626.99      624.54      8.22 o 
   3  -6   7      164.53      165.81      5.74 o 
   4  -6   7     1072.66     1081.54     12.70 o 
   5  -6   7      221.79      236.86      4.62 o 
   6  -6   7      247.16      258.83      7.51 o 
  -4  -5   7       38.28       43.14      3.39 o 
  -3  -5   7      351.85      336.86      8.98 o 
  -2  -5   7      197.25      213.33      5.74 o 
  -1  -5   7      404.21      405.17      8.69 o 
   0  -5   7      339.11      344.66      7.80 o 
   1  -5   7      422.06      419.95      5.91 o 
   2  -5   7      332.76      323.73      5.04 o 
   3  -5   7      413.43      412.72      5.99 o 
   4  -5   7     1232.61     1240.22     13.74 o 
   5  -5   7       26.54       28.64      1.49 o 
   6  -5   7       45.08       44.32      2.94 o 
  -5  -4   7      242.91      234.53      7.95 o 
  -4  -4   7       28.59       29.00      2.50 o 
  -3  -4   7      289.24      288.59      6.48 o 
  -2  -4   7     1222.01     1258.06     19.58 o 
  -1  -4   7      110.85      113.95      3.83 o 
   0  -4   7       89.56       90.25      3.39 o 
   1  -4   7     1108.13     1153.15     12.21 o 
   2  -4   7      489.29      508.20      6.61 o 
   3  -4   7      576.40      582.41      8.39 o 
   4  -4   7       13.50       15.58      1.09 o 
   5  -4   7      331.45      316.25      7.66 o 
   6  -4   7       48.30       48.73      2.94 o 
  -5  -3   7      237.98      244.55      7.80 o 
  -4  -3   7     1152.46     1089.05     19.73 o 
  -3  -3   7      448.74      450.52      8.83 o 
  -2  -3   7      875.53      895.15     14.58 o 
  -1  -3   7      747.81      755.13     12.66 o 
   0  -3   7      905.26      918.41     14.72 o 
   1  -3   7      790.95      802.92      8.88 o 
   2  -3   7      875.44      891.43      9.78 o 
   3  -3   7      965.07      971.14     10.72 o 
   4  -3   7        1.17        2.79      1.18 o 
   5  -3   7      352.88      340.39      7.80 o 
   6  -3   7      811.16      801.36     14.72 o 
   7  -3   7      103.59       92.75      4.27 o 
  -6  -2   7      416.42      349.22     10.01 o 
  -5  -2   7      420.91      407.67     10.31 o 
  -4  -2   7      918.52      842.00     10.46 o 
  -3  -2   7      848.20      859.96     14.13 o 
  -2  -2   7      251.11      260.74      5.89 o 
  -1  -2   7      520.24      499.10      8.98 o 
   0  -2   7     1791.10     1827.12     17.49 o 
   1  -2   7      887.50      874.13      9.30 o 
   2  -2   7      189.25      186.32      3.83 o 
   3  -2   7       37.02       44.34      1.77 o 
   4  -2   7     1381.17     1399.40     20.91 o 
   5  -2   7       95.80      100.11      3.83 o 
   6  -2   7      450.08      444.19      9.86 o 
  -5  -1   7      823.87      776.19     15.31 o 
  -4  -1   7       52.00       62.07      2.05 o 
  -3  -1   7      323.67      317.72      6.77 o 
  -2  -1   7      237.66      231.00      5.30 o 
  -1  -1   7      383.32      398.55      7.66 o 
   0  -1   7      278.20      288.26      3.78 o 
   1  -1   7      261.13      275.13      3.84 o 
   2  -1   7      176.03      168.99      2.91 o 
   3  -1   7       10.92       12.76      1.62 o 
   4  -1   7      954.41      937.40     15.16 o 
   5  -1   7      537.24      550.49     10.75 o 
   6  -1   7       48.54       49.32      2.80 o 
  -7   0   7      307.70      308.59      9.28 o 
  -6   0   7      459.99      478.34     11.48 o 
  -5   0   7      455.57      425.93      8.39 o 
  -4   0   7       60.62       71.15      2.18 o 
  -3   0   7      465.94      480.40      9.13 o 
  -2   0   7      765.15      733.34     12.22 o 
  -1   0   7      689.46      698.89     11.63 o 
   0   0   7      694.67      672.09      7.23 o 
   1   0   7      142.20      137.60      2.43 o 
   2   0   7      400.74      403.60      5.21 o 
   3   0   7     2833.70     2748.60     36.81 o 
   4   0   7       61.86       62.42      2.80 o 
   5   0   7      552.03      542.83     10.75 o 
   6   0   7      322.44      328.47      8.24 o 
  -7   1   7      281.62      279.59      8.54 o 
  -6   1   7      535.28      509.41     11.63 o 
  -5   1   7       61.36       72.40      2.44 o 
  -4   1   7      674.45      663.40      8.64 o 
  -3   1   7      677.16      703.75     12.37 o 
  -2   1   7     1195.34     1154.41     17.96 o 
  -1   1   7      993.73      960.51     12.96 o 
   0   1   7     1036.36     1020.35     10.56 o 
   1   1   7      866.44      859.02      9.35 o 
   2   1   7     1162.54     1162.08     12.18 o 
   3   1   7     1836.84     1908.96     26.94 o 
   4   1   7      262.83      254.56      6.48 o 
   5   1   7      239.96      232.47      6.48 o 
  -7   2   7      225.52      229.53      7.36 o 
  -6   2   7      144.17      147.08      5.30 o 
  -5   2   7        3.56        5.83      1.62 o 
  -4   2   7     1121.53     1060.63     17.81 o 
  -3   2   7      737.05      743.06     12.37 o 
  -2   2   7      123.55      128.38      4.27 o 
  -1   2   7      886.05      856.44      9.86 o 
   0   2   7      439.31      445.97     13.77 o 
   1   2   7      563.87      583.35     14.58 o 
   2   2   7     1828.24     1817.38     25.62 o 
   3   2   7        6.73        8.24      1.33 o 
   4   2   7      379.17      363.21      8.24 o 
   5   2   7      218.64      232.47      6.77 o 
  -6   3   7       92.90       98.20      4.12 o 
  -5   3   7      652.12      639.85     12.51 o 
  -4   3   7      387.21      410.77      9.28 o 
  -3   3   7      685.22      698.30     12.96 o 
  -2   3   7      370.23      361.30      8.24 o 
  -1   3   7      486.29      500.33      6.43 o 
   0   3   7      406.21      406.13      6.55 o 
   1   3   7      802.55      818.87      9.57 o 
   2   3   7      421.92      441.39      8.83 o 
   3   3   7        4.31        8.10      1.33 o 
   4   3   7      336.89      331.85      8.24 o 
  -6   4   7      147.79      160.04      5.59 o 
  -5   4   7     1552.87     1516.74     24.29 o 
  -4   4   7      486.17      485.41     10.45 o 
  -3   4   7       95.25       98.94      4.12 o 
  -2   4   7     1233.09     1228.13     13.19 o 
  -1   4   7      697.22      715.19      8.70 o 
   0   4   7      346.81      353.06      5.34 o 
   1   4   7      771.15      783.69     13.40 o 
   2   4   7        2.43        3.39      1.03 o 
   3   4   7      551.35      568.30     11.48 o 
  -7   5   7      229.61      249.70      7.51 o 
  -6   5   7      467.79      469.80     10.89 o 
  -5   5   7      139.94      148.99      5.45 o 
  -4   5   7      374.87      357.62      8.83 o 
  -3   5   7      146.57      143.99      5.15 o 
  -2   5   7      311.63      309.53      5.67 o 
  -1   5   7      215.16      222.25      6.85 o 
   0   5   7      416.69      404.49     12.29 o 
   1   5   7       84.81       81.42      3.53 o 
   2   5   7        3.40        7.07      1.33 o 
  -6   6   7      421.58      403.11     10.16 o 
  -5   6   7       10.81       17.37      2.36 o 
  -4   6   7        6.29        7.80      1.62 o 
  -3   6   7      447.42      427.99     10.16 o 
  -2   6   7      140.80      141.54      3.39 o 
  -1   6   7       19.54       22.02      1.41 o 
   0   6   7      166.43      170.20      5.45 o 
   1   6   7       28.09       29.30      2.36 o 
  -5   7   7      219.15      214.95      7.21 o 
  -4   7   7       78.87       85.39      4.42 o 
  -3   7   7      262.40      256.62      7.80 o 
  -2   7   7      140.54      151.58      3.77 o 
  -1   7   7      249.75      254.30      5.15 o 
   0  -7   8      348.64      343.92      8.69 o 
   1  -7   8      152.25      152.09      5.45 o 
   2  -7   8      174.45      185.51      6.04 o 
   3  -7   8      136.89      142.97      4.05 o 
   4  -7   8       90.83       97.69      3.02 o 
   5  -7   8      109.87      114.84      4.56 o 
  -2  -6   8      392.50      392.95      9.13 o 
  -1  -6   8        1.93        1.03      0.74 o 
   0  -6   8      630.08      635.58     12.51 o 
   1  -6   8      213.35      210.09      6.18 o 
   2  -6   8      439.31      446.10      9.72 o 
   3  -6   8       56.23       60.54      2.19 o 
   4  -6   8      146.82      146.82      3.54 o 
   5  -6   8      491.45      531.56      7.86 o 
  -3  -5   8      100.52       87.90      4.42 o 
  -2  -5   8        0.80        1.33      0.74 o 
  -1  -5   8      625.15      633.08     12.07 o 
   0  -5   8      110.69      113.51      4.12 o 
   1  -5   8      249.63      234.53      6.18 o 
   2  -5   8      178.24      170.22      3.43 o 
   3  -5   8      174.81      177.35      3.75 o 
   4  -5   8      320.13      324.79      5.36 o 
   5  -5   8      273.05      285.53      5.09 o 
   6  -5   8      308.76      311.98      8.24 o 
  -4  -4   8      132.52      125.29      5.45 o 
  -3  -4   8       84.00       79.65      3.39 o 
  -2  -4   8       25.27       26.35      1.91 o 
  -1  -4   8     1866.00     1917.64     28.27 o 
   0  -4   8       37.92       41.67      2.36 o 
   1  -4   8      545.20      558.29     10.60 o 
   2  -4   8      264.14      271.42      4.42 o 
   3  -4   8      410.41      421.57      5.99 o 
   4  -4   8      879.45      906.81     12.00 o 
   5  -4   8      295.83      304.32      7.66 o 
   6  -4   8        5.49        5.01      1.33 o 
  -5  -3   8      189.52      194.93      7.21 o 
  -4  -3   8      303.59      284.15      8.24 o 
  -3  -3   8      323.08      341.27      7.66 o 
  -2  -3   8     1731.94     1773.95     26.21 o 
  -1  -3   8      346.73      345.25      7.51 o 
   0  -3   8     1009.29      975.09     15.75 o 
   1  -3   8      722.23      711.14      8.19 o 
   2  -3   8      788.74      818.55      9.36 o 
   3  -3   8     1012.72      983.95     10.93 o 
   4  -3   8      624.12      635.22      9.05 o 
   5  -3   8      208.27      188.16      5.59 o 
   6  -3   8      135.79      137.81      5.15 o 
  -6  -2   8      310.87      322.87      9.72 o 
  -5  -2   8      244.46      234.39      7.66 o 
  -4  -2   8      166.46      160.71      3.67 o 
  -3  -2   8      542.51      509.70      9.86 o 
  -2  -2   8     3003.47     3049.38     42.11 o 
  -1  -2   8       66.52       69.34      2.80 o 
   0  -2   8     1041.44     1035.45     16.34 o 
   1  -2   8      924.91      942.37     10.12 o 
   2  -2   8      437.88      444.40      5.77 o 
   3  -2   8      512.18      529.82      6.71 o 
   4  -2   8      129.68      133.39      4.27 o 
   5  -2   8       10.35        8.83      1.47 o 
   6  -2   8      545.81      553.28     11.48 o 
  -6  -1   8      109.41      119.55      5.45 o 
  -5  -1   8      478.26      472.31     11.19 o 
  -4  -1   8      495.01      464.59      6.95 o 
  -3  -1   8      889.60      864.96     14.43 o 
  -1  -1   8      727.69      720.68     12.22 o 
   0  -1   8      261.95      273.55      6.04 o 
   1  -1   8      357.19      386.91      5.03 o 
   2  -1   8      383.62      362.63      4.99 o 
   3  -1   8      173.88      171.89      3.17 o 
   4  -1   8        8.67        8.98      1.33 o 
   5  -1   8      221.26      213.77      6.04 o 
   6  -1   8      422.25      460.53     10.31 o 
  -7   0   8      297.72      295.78      9.28 o 
  -6   0   8      451.96      418.27     10.75 o 
  -5   0   8      393.98      407.53      9.13 o 
  -4   0   8      800.03      784.73     10.04 o 
  -3   0   8     1797.05     1754.96     25.91 o 
  -2   0   8      299.82      298.43      6.77 o 
  -1   0   8     1949.23     1851.83     26.65 o 
   0   0   8     1299.20     1316.22     19.73 o 
   1   0   8      252.34      238.86      3.83 o 
   2   0   8      290.65      283.54      4.22 o 
   3   0   8      486.23      477.31      8.98 o 
   4   0   8      324.24      326.26      7.36 o 
   5   0   8      806.98      786.20     14.13 o 
   6   0   8      185.73      174.76      5.89 o 
  -7   1   8      193.53      193.16      7.07 o 
  -6   1   8      685.58      661.50     13.99 o 
  -5   1   8      383.81      373.78      6.29 o 
  -4   1   8      289.37      289.20      5.10 o 
  -3   1   8       64.83       65.22      3.09 o 
  -2   1   8     1256.65     1216.10     19.29 o 
  -1   1   8      358.57      344.66      7.51 o 
   0   1   8      660.34      657.81     12.37 o 
   1   1   8      508.94      489.29      6.22 o 
   2   1   8      471.07      481.78      6.35 o 
   3   1   8      220.61      221.43      5.59 o 
   4   1   8      863.34      845.09     14.58 o 
   5   1   8      637.64      633.08     12.51 o 
  -7   2   8      226.78      247.64      7.80 o 
  -6   2   8      145.85      153.25      3.90 o 
  -5   2   8      125.46      121.89      3.46 o 
  -4   2   8      329.62      345.04      7.21 o 
  -3   2   8      130.64      133.38      4.05 o 
  -2   2   8     1882.72     1781.02     26.94 o 
  -1   2   8      365.78      370.13      8.24 o 
   0   2   8       65.49       62.68      2.43 o 
   1   2   8      156.48      160.22      3.21 o 
   2   2   8      814.72      823.74     13.54 o 
   3   2   8      378.94      383.82      8.24 o 
   4   2   8      259.09      269.57      7.07 o 
  -6   3   8       99.66      108.95      4.71 o 
  -5   3   8      113.21      120.43      4.86 o 
  -4   3   8      254.99      252.50      7.21 o 
  -3   3   8     1181.71     1174.73     19.73 o 
  -2   3   8      194.71      194.19      5.89 o 
  -1   3   8      674.98      662.82     12.66 o 
   0   3   8      399.65      410.78      5.85 o 
   1   3   8      601.02      597.36      7.74 o 
   2   3   8      340.25      341.13      7.66 o 
   3   3   8      619.94      612.62     11.93 o 
   4   3   8      225.99      223.20      6.63 o 
  -6   4   8      128.82      146.64      5.59 o 
  -5   4   8      453.19      461.27     10.60 o 
  -4   4   8      253.91      267.95      7.66 o 
  -3   4   8     1834.95     1813.41     28.41 o 
  -2   4   8      137.57      143.55      5.15 o 
  -1   4   8      467.74      473.18      7.29 o 
   0   4   8      397.05      401.42      5.97 o 
   1   4   8      972.88     1005.12     16.34 o 
   2   4   8      286.07      300.64      7.51 o 
   3   4   8       80.73       88.78      3.98 o 
  -6   5   8      166.21      167.99      6.18 o 
  -5   5   8      331.58      329.35      8.83 o 
  -4   5   8      514.90      502.49     11.34 o 
  -3   5   8       29.77       27.53      2.36 o 
  -2   5   8      404.88      403.11      9.57 o 
  -1   5   8      113.72      112.16      2.89 o 
   0   5   8      305.37      310.41      5.35 o 
   1   5   8      129.98      133.09      4.71 o 
   2   5   8      144.92      155.18      5.45 o 
  -6   6   8      244.57      253.08      7.95 o 
  -5   6   8      239.77      248.52      7.80 o 
  -4   6   8      321.82      317.72      8.83 o 
  -3   6   8       15.29       15.02      2.21 o 
  -2   6   8      458.16      458.17     10.75 o 
  -1   6   8       80.49       80.20      2.60 o 
   0   6   8      248.25      248.67      6.77 o 
  -4   7   8       26.69       33.13      2.94 o 
  -3   7   8      358.67      366.01     10.01 o 
  -2   7   8       67.55       80.39      4.27 o 
   1  -7   9      143.75      153.41      5.59 o 
   2  -7   9      299.11      309.33      8.24 o 
   3  -7   9      160.89      166.66      5.74 o 
   4  -7   9      184.30      198.97      6.48 o 
  -1  -6   9      586.98      581.11     12.07 o 
   0  -6   9       50.26       56.83      3.24 o 
   1  -6   9       19.37       23.11      2.06 o 
   2  -6   9      733.66      735.40     14.13 o 
   3  -6   9       99.41      111.60      4.42 o 
   4  -6   9       44.80       50.54      3.09 o 
   5  -6   9      204.60      212.70      4.58 o 
  -3  -5   9      197.17      191.25      6.92 o 
  -2  -5   9      200.11      193.75      6.04 o 
  -1  -5   9        0.97        1.33      0.74 o 
   0  -5   9      196.54      201.11      5.89 o 
   1  -5   9      258.36      253.97      6.77 o 
   2  -5   9       86.00       85.54      3.68 o 
   3  -5   9      123.22      126.48      4.42 o 
   4  -5   9      117.72      117.75      3.07 o 
   5  -5   9      116.05      122.20      4.71 o 
  -4  -4   9      164.16      162.54      6.48 o 
  -3  -4   9      209.02      212.01      6.04 o 
  -2  -4   9      397.71      404.29      8.98 o 
  -1  -4   9       32.49       36.37      2.36 o 
   0  -4   9      172.95      174.61      5.30 o 
   1  -4   9     1318.73     1317.40     20.76 o 
   2  -4   9      109.02      116.31      4.12 o 
   3  -4   9      119.78      124.64      2.91 o 
   4  -4   9      665.82      663.63     12.07 o 
   5  -4   9      315.56      335.53      8.24 o 
   6  -4   9      310.96      320.22      8.39 o 
  -5  -3   9      316.35      302.70      9.42 o 
  -4  -3   9      259.52      251.32      7.80 o 
  -3  -3   9      173.51      189.48      5.59 o 
  -2  -3   9      110.57      117.64      4.12 o 
  -1  -3   9     1171.67     1182.39     18.99 o 
   0  -3   9      652.76      635.44     11.78 o 
   1  -3   9      420.12      417.24      8.69 o 
   2  -3   9      567.93      556.42      7.12 o 
   3  -3   9      637.60      627.70      7.96 o 
   4  -3   9      546.17      552.84     10.60 o 
   5  -3   9      331.65      338.48      8.24 o 
   6  -3   9      460.43      454.64     10.31 o 
  -5  -2   9      167.16      170.64      6.48 o 
  -4  -2   9      117.24      105.46      3.06 o 
  -2  -2   9      256.94      269.43      6.63 o 
  -1  -2   9      620.67      609.23     11.34 o 
   0  -2   9     1104.29     1052.83     16.93 o 
   1  -2   9      100.11      115.57      3.83 o 
   2  -2   9      251.99      245.72      4.00 o 
   3  -2   9      804.59      810.57      9.47 o 
   4  -2   9      303.72      314.92      7.36 o 
   5  -2   9       95.31       91.28      3.83 o 
   6  -2   9       77.02       70.67      3.68 o 
  -6  -1   9       91.46       86.57      4.71 o 
  -5  -1   9      219.29      222.76      7.21 o 
  -4  -1   9      220.99      220.17      4.52 o 
  -3  -1   9      445.83      432.85      9.13 o 
  -2  -1   9     1541.58     1528.67     23.26 o 
   0  -1   9      356.41      360.41      7.66 o 
   1  -1   9      486.80      477.31      9.13 o 
   2  -1   9      507.65      505.92      6.50 o 
   3  -1   9      387.84      386.78      6.48 o 
   4  -1   9      112.17      112.92      3.98 o 
   5  -1   9      244.34      230.85      6.48 o 
  -6   0   9      443.65      464.36     11.63 o 
  -5   0   9      326.05      325.68      9.94 o 
  -4   0   9      508.00      500.83      7.49 o 
  -3   0   9     1266.45     1229.35     19.73 o 
  -2   0   9      974.25      958.60     16.05 o 
  -1   0   9      476.86      452.87      9.13 o 
   0   0   9      407.96      424.46      8.54 o 
   1   0   9      740.25      695.59      8.09 o 
   2   0   9      683.02      713.61      8.47 o 
   3   0   9      370.60      358.35      7.51 o 
   4   0   9      113.36      109.98      3.98 o 
   5   0   9      205.63      207.59      6.18 o 
  -6   1   9      390.49      373.52      9.86 o 
  -5   1   9      374.89      343.57     25.54 o 
  -4   1   9      513.97      523.16      7.76 o 
  -3   1   9      725.77      721.56     13.54 o 
  -2   1   9       11.18       11.48      1.62 o 
  -1   1   9      466.23      450.81      9.42 o 
   0   1   9      401.92      412.83      8.69 o 
   1   1   9      320.33      327.14      4.86 o 
   2   1   9      304.92      306.28      4.83 o 
   3   1   9       83.19       85.10      3.39 o 
   4   1   9      279.39      284.74      7.21 o 
   5   1   9      201.16      207.89      6.33 o 
  -6   2   9      130.08      115.71      6.63 o 
  -5   2   9      146.72      151.30      3.79 o 
  -4   2   9      635.38      655.90     13.40 o 
  -3   2   9       87.11       90.84      4.12 o 
  -2   2   9        2.00        3.53      1.18 o 
  -1   2   9      482.75      497.04     10.45 o 
   0   2   9      445.32      426.22      9.28 o 
   1   2   9       68.94       78.15      2.26 o 
   2   2   9      262.16      259.42      6.18 o 
   3   2   9      136.17      129.56      4.42 o 
   4   2   9      221.73      233.06      6.63 o 
  -6   3   9      266.32      253.82      7.66 o 
  -5   3   9      233.66      234.24      7.36 o 
  -4   3   9      238.38      235.12      7.21 o 
  -3   3   9       51.84       50.20      3.24 o 
  -2   3   9      954.50      984.37     17.67 o 
  -1   3   9      400.99      393.10      9.28 o 
   0   3   9      358.53      356.29      8.54 o 
   1   3   9      501.35      519.41      7.16 o 
   2   3   9      243.71      241.45      6.33 o 
   3   3   9      431.54      444.19      9.72 o 
  -6   4   9      109.48      126.76      5.30 o 
  -5   4   9      453.75      454.93     11.04 o 
  -4   4   9       78.30       77.00      4.12 o 
  -3   4   9       76.26       73.03      3.83 o 
  -2   4   9     1263.98     1325.20     22.38 o 
  -1   4   9      440.37      440.36     10.16 o 
   0   4   9       42.77       44.98      1.80 o 
   1   4   9      610.47      622.33     11.63 o 
   2   4   9      330.42      335.24      8.10 o 
  -6   5   9       54.89       62.42      3.83 o 
  -5   5   9       95.95       90.40      4.56 o 
  -4   5   9      130.69      130.30      5.45 o 
  -3   5   9      615.14      613.06     13.25 o 
  -2   5   9       57.77       67.14      3.68 o 
  -1   5   9      148.58      156.94      5.59 o 
   0   5   9      262.53      263.49      4.92 o 
   1   5   9      107.21      106.30      4.27 o 
  -5   6   9       91.78       87.45      4.71 o 
  -4   6   9      167.53      168.58      6.48 o 
  -3   6   9      707.82      711.26     15.02 o 
  -2   6   9       63.17       70.82      3.98 o 
  -1   6   9       15.37       20.61      2.50 o 
   0   6   9      492.01      531.64     11.04 o 
   0  -6  10      202.37      199.49      6.33 o 
   1  -6  10      185.53      185.51      6.18 o 
   2  -6  10      155.07      146.20      5.30 o 
   3  -6  10      101.55       94.67      4.12 o 
   4  -6  10      117.46      119.99      4.71 o 
  -2  -5  10      312.60      331.26      8.54 o 
  -1  -5  10      195.01      193.75      6.18 o 
   0  -5  10      221.49      227.61      6.63 o 
   1  -5  10       17.68       20.32      2.21 o 
   2  -5  10      280.63      265.30      7.07 o 
   3  -5  10       82.65       88.19      3.83 o 
   4  -5  10      156.10      162.20      5.67 o 
   5  -5  10       29.61       32.54      2.65 o 
  -3  -4  10      214.95      224.52      6.63 o 
  -2  -4  10      477.68      482.47     10.45 o 
  -1  -4  10      344.65      350.99      8.39 o 
   0  -4  10       83.96       93.34      3.98 o 
   1  -4  10      311.34      337.89      8.10 o 
   2  -4  10      387.86      391.92      8.83 o 
   3  -4  10      176.30      177.12      5.30 o 
   4  -4  10      336.18      356.55      5.83 o 
   5  -4  10      180.13      181.09      5.89 o 
  -4  -3  10      436.58      430.64     11.19 o 
  -3  -3  10      255.21      263.24      7.07 o 
  -2  -3  10      131.30      135.01      4.86 o 
  -1  -3  10      220.74      211.86      6.04 o 
   0  -3  10      132.94      130.74      4.56 o 
   1  -3  10      730.68      663.26     12.37 o 
   2  -3  10      162.25      169.75      5.01 o 
   3  -3  10      442.97      433.88      6.24 o 
   4  -3  10      201.20      206.86      5.89 o 
   5  -3  10      279.43      287.24      7.51 o 
  -5  -2  10       97.78       93.78      4.86 o 
  -4  -2  10       61.66       59.07      3.24 o 
  -3  -2  10      235.56      236.89      6.63 o 
  -2  -2  10      237.23      232.91      6.33 o 
  -1  -2  10        6.70        4.86      1.18 o 
   0  -2  10      530.68      553.28     10.89 o 
   1  -2  10      648.69      618.06     11.63 o 
   2  -2  10       64.79       75.82      3.24 o 
   3  -2  10      355.66      365.91      5.57 o 
   4  -2  10      319.09      315.07      7.51 o 
   5  -2  10      131.04      132.80      4.86 o 
  -5  -1  10      423.91      420.92     10.89 o 
  -4  -1  10      123.78      117.14      3.33 o 
  -3  -1  10      181.54      174.17      5.45 o 
  -2  -1  10      542.54      531.35     10.75 o 
  -1  -1  10      551.96      516.33     10.31 o 
   0  -1  10     1085.72     1009.54     16.78 o 
   1  -1  10      181.98      211.12      5.59 o 
   2  -1  10      754.12      682.40     12.22 o 
   3  -1  10      374.59      366.60      7.80 o 
   4  -1  10      307.95      313.30      7.51 o 
   5  -1  10      340.26      350.84      8.54 o 
  -6   0  10      171.89      164.90      6.48 o 
  -5   0  10      242.24      246.88      5.26 o 
  -4   0  10      444.12      444.10      7.73 o 
  -3   0  10      743.14      711.41     13.40 o 
  -2   0  10      233.49      225.55      6.33 o 
  -1   0  10     1333.94     1320.93     21.05 o 
   0   0  10     1056.57     1010.72     16.78 o 
   1   0  10       95.48      117.78      4.12 o 
   2   0  10      630.60      626.23      7.95 o 
   3   0  10      628.40      636.02     11.48 o 
   4   0  10      130.83      138.10      4.71 o 
   5   0  10      238.85      239.83      6.92 o 
  -6   1  10      177.70      160.92      6.18 o 
  -5   1  10       72.99       71.31      2.76 o 
  -4   1  10      299.11      311.71      5.77 o 
  -3   1  10      633.25      613.20     12.51 o 
  -2   1  10      394.66      379.11      8.98 o 
  -1   1  10      420.87      409.59      9.28 o 
   0   1  10       26.13       35.92      2.50 o 
   1   1  10      512.29      473.78      9.86 o 
   2   1  10      165.13      172.99      4.71 o 
   3   1  10       94.08       89.66      3.53 o 
   4   1  10      143.38      149.73      5.01 o 
  -6   2  10      257.64      278.85      8.39 o 
  -5   2  10      199.88      198.46      6.92 o 
  -4   2  10      528.79      511.47     11.78 o 
  -3   2  10      132.31      124.85      5.01 o 
  -2   2  10      500.62      473.34     10.75 o 
  -1   2  10      253.17      248.08      7.07 o 
   0   2  10       13.67       16.05      2.06 o 
   1   2  10      381.67      373.08      8.83 o 
   2   2  10      364.26      368.51      7.95 o 
   3   2  10       36.86       38.72      2.50 o 
   4   2  10      146.01      151.94      5.30 o 
  -6   3  10      205.91      214.95      7.36 o 
  -5   3  10      457.28      470.10     11.48 o 
  -4   3  10      455.06      449.19     10.89 o 
  -3   3  10      202.96      222.17      7.21 o 
  -2   3  10      251.79      251.47      7.51 o 
  -1   3  10      139.00      158.12      5.74 o 
   0   3  10      693.15      667.97     13.40 o 
   2   3  10      202.52      217.31      6.04 o 
   3   3  10      270.85      291.81      7.66 o 
  -5   4  10      309.21      319.93      9.28 o 
  -4   4  10       82.75       80.83      4.42 o 
  -3   4  10      162.33      169.46      6.33 o 
  -2   4  10      127.04      127.65      5.30 o 
  -1   4  10      150.33      156.36      5.74 o 
   0   4  10      343.79      347.61      8.83 o 
   1   4  10      246.30      264.13      6.77 o 
   2   4  10       81.31       90.10      3.98 o 
  -5   5  10       58.37       62.28      3.98 o 
  -3   5  10      132.02      138.54      5.74 o 
  -2   5  10      151.60      152.97      5.89 o 
  -1   5  10      319.01      315.07      8.69 o 
  -3   6  10      189.11      212.89      7.36 o 
  -2   6  10      367.94      375.43     10.16 o 
   1  -6  11      109.05      110.72      4.71 o 
   2  -6  11      381.24      366.45      9.28 o 
  -1  -5  11      339.83      351.87      9.13 o 
   0  -5  11      238.72      247.20      7.21 o 
   1  -5  11      310.92      306.68      8.10 o 
   2  -5  11      137.36      144.58      5.15 o 
   3  -5  11      181.20      186.68      6.04 o 
   4  -5  11      101.93       95.99      4.12 o 
  -2  -4  11      492.07      511.62     11.34 o 
  -1  -4  11      334.01      340.39      8.69 o 
   0  -4  11      190.91      194.34      6.18 o 
   1  -4  11      610.60      589.80     11.93 o 
   2  -4  11       95.09       98.79      4.12 o 
   3  -4  11      237.11      239.54      6.63 o 
   4  -4  11      118.69      104.24      4.12 o 
   5  -4  11      343.60      366.60      8.98 o 
  -3  -3  11      272.17      286.80      7.80 o 
  -2  -3  11      346.80      350.70      8.69 o 
  -1  -3  11      158.59      150.03      5.15 o 
   0  -3  11      207.70      203.76      6.04 o 
   1  -3  11       82.27       83.18      3.68 o 
   2  -3  11      168.45      164.60      5.15 o 
   3  -3  11      165.96      149.88      4.86 o 
   5  -3  11       64.08       60.81      3.39 o 
  -4  -2  11      204.34      213.33      4.88 o 
  -3  -2  11      186.01      173.58      5.74 o 
  -2  -2  11      197.20      185.07      5.89 o 
  -1  -2  11       35.17       33.27      2.36 o 
   0  -2  11      342.31      357.03      8.39 o 
   1  -2  11       83.22       91.58      3.83 o 
   2  -2  11      175.66      165.93      5.15 o 
   3  -2  11      185.61      173.29      5.15 o 
   4  -2  11      479.46      483.79     10.01 o 
   5  -2  11       10.98        9.57      1.62 o 
  -5  -1  11      110.07       90.99      4.71 o 
  -4  -1  11      474.65      491.16     13.47 o 
  -3  -1  11      285.59      281.79      7.66 o 
  -2  -1  11      186.69      179.32      5.74 o 
  -1  -1  11      371.42      358.50      8.54 o 
   0  -1  11      316.10      292.69      7.36 o 
   1  -1  11      536.59      475.84      9.86 o 
   2  -1  11      492.09      476.58      9.86 o 
   4  -1  11      166.08      155.18      5.01 o 
  -5   0  11      219.30      233.63      5.31 o 
  -4   0  11      142.13      129.13      3.59 o 
  -3   0  11      466.40      440.51     10.16 o 
  -2   0  11      136.90      123.97      4.71 o 
  -1   0  11      566.01      558.88     11.48 o 
   0   0  11      497.69      492.48     10.45 o 
   1   0  11      422.93      400.46      8.98 o 
   2   0  11      338.41      325.82      7.66 o 
   4   0  11       15.60       12.81      1.77 o 
  -5   1  11      351.47      387.62      7.08 o 
  -4   1  11       66.76       61.35      2.49 o 
  -3   1  11      174.31      182.27      6.33 o 
  -2   1  11      392.67      393.69      9.57 o 
  -1   1  11      299.04      268.99      7.51 o 
   0   1  11      364.31      352.46      8.69 o 
   1   1  11      210.45      223.79      6.63 o 
   3   1  11       46.07       46.52      2.65 o 
   4   1  11      272.57      283.86      7.51 o 
  -5   2  11      124.22      117.64      5.45 o 
  -4   2  11      678.71      705.37     15.02 o 
  -3   2  11      174.90      174.02      6.33 o 
  -2   2  11      416.47      416.80     10.16 o 
  -1   2  11      539.11      512.06     11.48 o 
   0   2  11      253.44      249.70      7.36 o 
   1   2  11      133.40      142.52      5.30 o 
   3   2  11       10.14       11.34      1.62 o 
  -5   3  11       74.20       74.64      4.42 o 
  -4   3  11      433.37      430.64     11.04 o 
  -3   3  11      473.62      480.85     11.78 o 
  -2   3  11      263.94      259.42      8.10 o 
  -1   3  11      278.47      305.20      8.69 o 
   0   3  11      154.22      175.35      6.18 o 
  -4   4  11       37.82       39.75      3.39 o 
  -3   4  11      104.54      106.45      5.15 o 
  -2   4  11      222.61      231.30      7.66 o 
  -1   4  11       62.79       69.93      3.98 o 
   0   4  11       26.49       26.21      2.94 o 
  -3   5  11       47.51       54.92      3.83 o 
  -2   5  11      109.70      115.13      5.30 o 
  -1   5  11       77.01       77.59      4.27 o 
   1  -5  12      300.31      309.33      8.39 o 
   2  -5  12      190.91      188.30      6.33 o 
  -1  -4  12      222.15      230.41      7.21 o 
   0  -4  12      235.87      244.69      7.21 o 
   1  -4  12      517.73      516.92     11.34 o 
   2  -4  12      173.47      161.80      5.59 o 
   3  -4  12      225.63      234.68      6.77 o 
  -2  -3  12      288.55      280.47      8.10 o 
  -1  -3  12      117.72      119.70      4.86 o 
   0  -3  12      296.25      310.80      8.24 o 
   1  -3  12      131.17      130.00      4.86 o 
   2  -3  12      157.94      158.27      5.45 o 
   3  -3  12      163.19      164.01      5.45 o 
  -3  -2  12      429.03      427.11     10.31 o 
  -2  -2  12      211.18      212.89      6.63 o 
  -1  -2  12      111.87      109.68      4.56 o 
   2  -2  12       89.73      101.29      4.12 o 
  -4  -1  12      117.25      110.42      3.54 o 
  -3  -1  12      350.80      339.21      8.98 o 
  -2  -1  12      205.31      203.03      6.48 o 
  -1  -1  12      408.51      405.32      9.57 o 
   0  -1  12      194.30      180.65      5.74 o 
   1  -1  12      255.42      229.97      6.48 o 
   2  -1  12      274.21      267.22      7.07 o 
  -4   0  12      291.51      300.25      6.08 o 
  -3   0  12      171.09      171.08      6.18 o 
  -2   0  12       64.56       57.42      3.39 o 
  -1   0  12      276.24      255.59      7.21 o 
   0   0  12      252.28      222.02      6.63 o 
   1   0  12      103.34      106.00      4.42 o 
   2   0  12      257.65      248.52      6.92 o 
  -4   1  12      224.40      224.96      7.66 o 
  -3   1  12      126.65      126.03      5.45 o 
  -2   1  12      249.08      257.94      7.80 o 
  -1   1  12      128.96      127.94      5.30 o 
   0   1  12      230.89      219.37      6.92 o 
   1   1  12      243.58      225.55      6.92 o 
  -4   2  12      283.51      277.08      8.83 o 
  -3   2  12      193.72      195.08      7.07 o 
  -2   2  12      387.43      380.29     10.16 o 
  -1   2  12      499.69      493.51     11.63 o 
   0   2  12      213.91      229.68      7.36 o 
   1   2  12      337.45      327.14      8.83 o 
  -4   3  12      173.36      181.97      7.07 o 
  -3   3  12      296.52      311.39      9.42 o 
  -2   3  12      205.84      197.73      7.21 o 
  -1   3  12      299.20      313.89      9.13 o 
   0   3  12      215.94      219.66      7.21 o 
  -3   4  12      114.86      133.54      6.04 o 
  -2   4  12      195.08      203.91      7.36 o 
  -1   4  12       59.33       66.84      4.12 o 
   0  -3  13       71.18       72.14      3.83 o 
   1  -3  13      161.60      149.88      5.59 o 
   2  -3  13      128.48      130.30      5.01 o 
  -2  -2  13      502.20      521.19     11.93 o 
  -1  -2  13       24.39       19.88      2.36 o 
   0  -2  13      590.69      587.44     12.51 o 
   1  -2  13      191.20      198.46      6.33 o 
   2  -2  13      135.95      128.68      5.01 o 
  -3  -1  13      211.48      215.39      7.21 o 
  -2  -1  13      463.24      468.33     11.19 o 
  -1  -1  13       52.81       51.09      3.24 o 
   0  -1  13      347.68      350.55      8.98 o 
   1  -1  13      188.84      190.22      6.18 o 
   2  -1  13      327.00      318.45      8.39 o 
  -3   0  13      218.08      211.71      7.36 o 
  -2   0  13        2.25        5.89      1.62 o 
  -1   0  13      441.45      455.23     10.89 o 
   0   0  13       84.76       75.38      3.98 o 
   1   0  13       56.61       53.74      3.39 o 
  -3   1  13      207.68      209.36      7.51 o 
  -2   1  13       22.85       18.99      2.80 o 
  -1   1  13      402.39      447.13     11.19 o 
   0   1  13       98.84      109.10      5.01 o 
   1   1  13      221.45      215.10      7.07 o 
  -3   2  13       38.60       45.35      3.68 o 
  -2   2  13      587.58      617.18     14.28 o 
  -1   2  13      177.10      164.01      6.48 o 
   0   2  13      212.75      224.38      7.66 o 
                                                 
